# Supplementary material for: The Immunomodulatory Signature of Extracellular Vesicles From Cardiosphere-Derived Cells: A Proteomic and miRNA Profiling
Source: Front Cell Dev Biol. 2020 Jun 9;8:321. doi: 10.3389/fcell.2020.00321 (PMC7295954; doi:10.3389/fcell.2020.00321)
Supplement: Supplementary file 2 [file Table_3.xls]

## Sheet: Enrichment_932genes_filter1%
Supplementary Table 3. Enrichment analysis of EV-CDCs identified proteins (n=932) using DAVID software. Different annotation databases as Gene Ontology (GO), KEEG, REACTOME or BIOCARTA were used. “Count” means the number of proteins within the corresponding category annotation. The percentage represents the proportion of gene-coded proteins annotated within the category. The magnitude of the cate…
Category	Term	Count	%	PValue	Genes	List Total	Pop Hits	Pop Total	Fold Enrichment	Bonferroni	Benjamini	FDR
GOTERM_CC_DIRECT	GO:0070062~extracellular exosome	375	40.2361	1.641e-159	S100A4, SCPEP1, LDHA, A2M, LTBP2, PGD, PITPNB, PGAM1, RPLP2, PGAM2, CCT2, CCT3, CTNNB1, ACTG1, APP, GOT1, PLOD1, HTRA1, APOE, PLOD2, PLOD3, SERPINE1, RPLP1, ERAP1, RPL12, CFI, DDAH1, TXNL1, DBNL, CAPNS1, RAN, CRYAB, PTBP1, AARS, RAP1GDS1, KRT10, MYH9, PLAUR, PRELP, ST13, JUP, PGLS, NPC2, NME1, SERBP1, EIF2S1, F2, EXT2, GC, RBP4, NAGLU, AHCY, TALDO1, GNAI2, ALDOC, TAGLN2, ACAT2, CALR, CDC37, AHSG,…	719	1590	12833	4.20953	7.81118e-157	7.81118e-157	2.34677e-156
UP_KEYWORDS	Cytoplasm	138	14.8069	5.91723e-64	EIF6, LDHB, LDHA, S100A6, GNPDA1, TUBB2B, GNPDA2, THOP1, PGD, CCT2, CCT3, RAB1A, VCL, DCPS, PRKAR2A, GOT1, TPT1, PRKACA, CAPNS1, CRYAB, AARS, DDX39B, PPP1CB, JUP, PSMA2, PSMA1, NME2, PSMA6, PSMA5, PSMA4, PSMA3, CSTB, RPS12, HSPB1, STMN1, UBA52, MDH1, ME1, ADSS, HMGB1, TALDO1, AHCY, CLU, LOC102163415, ARPC5, CALR, PSMA8, CAPZB, CMPK1, PSMB4, PSMB7, TUBB, GALM, ARPC3, EIF3G, EIF3H, EIF3J, PABPC1, E…	772	514	15615	5.43051	1.79884e-61	1.79884e-61	7.92318e-61
UP_KEYWORDS	Phosphoprotein	144	15.4506	1.54762e-57	EIF6, LDHB, LDHA, THOP1, RPLP2, VTN, RAB1A, VCL, GOT2, DCPS, ATP2B1, PRKAR2A, APP, APOA1, TGFBI, TPT1, PRKACA, CAPNS1, CRYAB, PTBP1, DDX39B, QDPR, PPP1CB, JUP, PGM3, F5, RPS17, EIF2S1, DLD, HSPB1, STMN1, CHORDC1, UBA52, MDH2, MDH1, ME1, MYL6, HMGB1, AHCY, CLU, ITGB1, CAPZB, CMPK1, FTH1, MYL9, TIMP1, AHSG, PSMB4, TUBB, TPI1, GALM, RPS28, EIF3G, ERO1A, EIF3H, ALB, EIF3J, RPL10A, FH, SPP1, RPSA, PTG…	772	626	15615	4.65278	4.70477e-55	2.35238e-55	2.07227e-54
UP_KEYWORDS	Acetylation	110	11.8026	6.65122e-56	LDHB, S100A6, LDHA, THOP1, PGD, RPLP2, RAB1A, VCL, GOT2, ATP2B1, DCPS, RPLP1, CAPNS1, CRYAB, PTBP1, DDX39B, AARS, EIF2S3, PPP1CB, JUP, PGM3, NPC2, RPS19, DLD, CSTB, RPS12, HSPB1, STMN1, CHORDC1, MDH2, MDH1, MYL6, HMGB1, AHCY, CALR, ITGB1, CAPZB, CMPK1, FTH1, MYL9, PSMB4, TPI1, TUBB, RPL10A, RPS21, EIF3M, FH, RPSA, PTGR1, LGALS1, S100A11, OXSR1, APEH, VCP, PPIA, FABP3, COPS4, RPS3, DSTN, CASP3, GS…	772	366	15615	6.07906	2.02197e-53	6.7399e-54	8.90599e-53
GOTERM_CC_DIRECT	GO:0005925~focal adhesion	79	8.47639	1.42887e-40	ENAH, TLN1, NRP1, PDIA3, FERMT2, RPLP2, IQGAP1, RPS3, CTNNB1, VCL, ACTR3, ACTG1, CDC42, ACTR2, PRKAR2A, RPLP1, PCBP2, RHOA, MSN, RPL12, ICAM1, TWF1, ACTN4, FBLIM1, ACTN2, RPS4X, MYH9, PPP1CC, NEXN, CTNNA1, FLNC, PPP1CB, PLAUR, JUP, ARPC1B, NME2, GNB2, PDCD6IP, PARVA, YWHAZ, CNN3, VIM, PTK7, RDX, ARPC5, CALR, ITGB1, TPM4, ANXA6, PFN1, ARPC3, SORBS1, ARPC2, SORBS2, FAT1, NPM1, TGM2, HSPA5, CNN1, PA…	719	232	12833	6.07769	6.80141e-38	3.40071e-38	2.04339e-37
GOTERM_CC_DIRECT	GO:0005615~extracellular space	131	14.0558	3.2198e-32	S100A4, A2M, MASP1, LTBP2, IDE, POSTN, VTN, TTR, APP, APOA1, SERPINE1, TGFBI, TPT1, ERAP1, CFI, ACTN4, C4A, STC2, CST3, KRT10, MFGE8, PRELP, CHID1, F5, CSTB, GC, RBP4, HMGB1, CCL2, CLU, HDGF, LMAN2, CALR, MANF, TIMP1, TPI1, ALB, INS, LAMB1, SPP1, B4GALT1, LPL, BMP1, LGALS3, LGALS1, GUSB, EFEMP1, CHI3L1, CD63, RBMX, ECM1, LAMP2, COL14A1, SFRP1, SFRP2, PPIA, HSPD1, PCSK1N, COPA, AEBP1, PXDN, NRP1, …	719	762	12833	3.06843	1.53262e-29	5.10875e-30	4.60457e-29
GOTERM_CC_DIRECT	GO:0043209~myelin sheath	43	4.61373	7.03417e-24	SEPT2, PDIA3, ATP5B, UCHL1, PGAM1, STIP1, RDX, CCT2, PRDX3, CCT3, PRDX1, CANX, PKM, ACTG1, CDC42, HSPA2, ALB, ACTR1A, HSPA5, MSN, EHD1, TUBA1B, HSPA9, TUBB4B, GDI1, GDI2, TCP1, CRYAB, TKT, DPYSL2, ATP1A2, SOD1, SOD2, GPI, YWHAG, CCT5, GNB2, DLD, ATP5A1, PDCD6IP, HSPD1, SEPT8, UBA52	719	115	12833	6.67375	3.34827e-21	8.37066e-22	1.00594e-20
UP_KEYWORDS	Signal	210	22.5322	7.78268e-21	SCPEP1, A2M, MASP1, LTBP2, POSTN, B2M, NOV, OGN, APP, CD44, CTGF, APOE, PLOD3, SERPINE1, APOH, ERAP1, CFI, STC2, C4A, PRELP, PLAUR, NPC2, F5, F2, LOC102164134, RBP4, NAGLU, IFI30, CALR, MANF, AHSG, CALU, LAMB2, INS, GALNS, NAGA, LAMB1, SPP1, BMP1, IL1RL1, GUSB, CHI3L1, CCDC80, GAS1, CD63, ECM1, EMILIN1, EPHA4, HYOU1, COL14A1, SFRP1, SFRP2, SFRP4, LOC100621838, HSPA13, LOC100524880, PXDN, NRP1, LD…	772	2279	15615	1.8638	2.36594e-18	5.91484e-19	1.0421e-17
UP_KEYWORDS	Disulfide bond	126	13.5193	9.27478e-19	MASP1, LTBP2, VTN, B2M, NOV, APP, CTGF, TGFBI, APOH, CFI, C4A, MFGE8, LOC100514839, NPC2, F5, F2, DLD, RBP4, FGFR1, HMGB1, CCL2, CLU, PTK7, IFI30, CALR, ITGB1, AHSG, TIMP1, LAMB2, ERO1A, ALB, INS, NAGA, GALNS, LAMB1, FN1, ANGPTL4, LPL, BMP1, EFEMP2, LOC100626701, MRC2, EFEMP1, CHI3L1, S100A11, AK2, LCN2, EPHA4, SFRP1, SFRP2, PPIA, SFRP4, PXDN, NRP1, PDIA3, LDLR, HEXA, HEXB, ANPEP, PRDX2, PDIA4, S…	772	1119	15615	2.27754	2.81953e-16	5.63906e-17	1.24189e-15
UP_KEYWORDS	Hydrolase	84	9.01288	2.85742e-18	SCPEP1, ATP5D, GNPDA1, IMPA1, MASP1, GNPDA2, THOP1, HEXA, UCHL1, HEXB, ANPEP, ATP2B1, DCPS, PGP, CASP3, ATP2B4, TPP1, ERAP1, CFI, MAN2B1, NT5E, MMP19, DDX39B, NUDT5, PPP1CC, MMP14, PPP1CB, PSMA2, GNS, PSMA1, CTSL, PSMA6, PRDX6, PSMA5, EIF4A2, PSMA4, EIF4A1, F2, PSMA3, GAA, CTSD, CTSC, RUVBL2, UCHL3, CTSB, CTSH, PREP, GANAB, AHCY, CTSA, PSMA8, PSMB5, PSMB4, PSMB7, PSMB6, PSMB1, PPP2CA, RNASET2, GA…	772	594	15615	2.86034	8.68656e-16	1.44776e-16	3.82609e-15
GOTERM_CC_DIRECT	GO:0031012~extracellular matrix	33	3.54077	4.2835e-18	AEBP1, LTBP2, IGFBP7, TNC, VIM, CLU, VTN, DCN, PCOLCE, AHSG, PKM, TUBB, HTRA1, APOE, TGFBI, SERPINE1, KRT1, THBS1, DPT, LGALS3, LGALS1, MMP19, EFEMP1, MFGE8, SOD1, MMP14, ECM1, ANXA2, JUP, HSP90B1, COL14A1, BGN, VCAN	719	90	12833	6.54441	2.03894e-15	4.07789e-16	6.12574e-15
GOTERM_CC_DIRECT	GO:0072562~blood microparticle	27	2.897	6.7175e-18	GC, TF, YWHAZ, A2M, CLU, AHSG, ACTG1, PFN1, APOA1, HSPA2, ALB, APOE, KRT1, ITIH4, SERPINC1, MSN, FN1, ANGPTL4, ACTC1, ACTA1, DNPEP, AMBP, AFM, HPX, F2, SDCBP, CP	719	58	12833	8.30874	3.19753e-15	5.32922e-16	9.60656e-15
UP_KEYWORDS	Secreted	81	8.69099	1.27281e-17	MASP1, VTN, SDC4, B2M, NOV, TTR, APOA1, SERPINA7, APOE, GSN, CTGF, TGFBI, SERPINE1, ITIH4, ITIH2, SERPINA1, COL11A2, CYR61, C4A, MFGE8, AMBP, INHBA, BGN, NPC2, F5, COL1A2, CTSD, CTSB, HMGB1, TF, RBP4, FMOD, CCL2, C3, TNC, CLU, COL3A1, IFI30, COL2A1, DCN, PCOLCE, AHSG, TIMP1, C1QTNF5, INS, ALB, RNASET2, DPT, ANGPTL4, SPP1, LPL, IL6, COL4A2, COL4A1, RNASE4, ICA, LGALS1, FBN1, CHI3L1, ANXA1, IGF2, S…	772	573	15615	2.85927	3.86933e-15	5.52761e-16	1.70429e-14
GOTERM_CC_DIRECT	GO:0005737~cytoplasm	207	22.2103	5.7293e-17	LDHB, S100A6, LDHA, TUBB2B, PGD, CTNNB1, DCPS, NOV, APP, PLS3, FTL, YARS, CAPNS1, CRYAB, RAN, KRT10, JUP, ST13, NME2, EIF2S1, SERBP1, RAD23B, ADSS, TALDO1, AHCY, GNAI2, CAPZB, CDC37, PFN1, PFN2, FAM213A, NAGA, PABPC1, NUDC, TUBB4B, DHX9, LOC100155138, CHI3L1, GARS, S100A11, EPRS, OXSR1, HNRNPA1, CCT7, EPHA4, CCT5, PCNA, DPP3, FERMT2, VBP1, ANPEP, NT5E, ACTA1, ANP32B, ACTA2, CLIC1, FLNC, EPB41L2, …	719	2145	12833	1.72243	5.28466e-14	7.54952e-15	1.55431e-13
INTERPRO	IPR001353:Proteasome, subunit alpha/beta	16	1.71674	1.48036e-16	PSMA7, PSMA8, PSMB8, PSMB9, PSMB5, PSMA2, PSMB4, PSMA1, PSMB7, PSMB6, PSMA6, PSMB1, PSMA5, PSMA4, PSMA3	764	19	14696	16.1984	1.57541e-13	1.57541e-13	1.88738e-13
UP_KEYWORDS	Nucleotide-binding	95	10.1931	3.8075e-16	SEPT2, TUBB2B, ATP5B, CCT2, CCT3, RAB1A, GSS, ATP2B1, ACTG1, WARS, CDC42, PRKAR2A, ATP2B4, TKFC, ACTR1A, TUBB6, PRKACA, TOP2A, TUBA1B, NT5E, YARS, HSP90AA1, ACTA1, KIF5B, PFKL, ACTA2, RAN, DDX39B, AARS, EIF2S3, UBE2I, MYH9, UBE2N, NME2, UBE2K, NME1, EIF4A2, EIF4A1, LOC100737797, RUVBL2, SEPT6, SEPT7, SEPT8, SEPT9, ADSS, FGFR1, LOC100158003, GNAI2, HK1, LOC102163415, HPRT1, EPHB3, CMPK1, HSPA1L, I…	772	780	15615	2.46351	1.01252e-13	1.26565e-14	4.44089e-13
GOTERM_CC_DIRECT	GO:0005829~cytosol	97	10.4077	4.14169e-16	EIF6, S100A6, NRP1, SNRPD3, UCHL1, IDE, COPS4, PGAM1, PRDX4, PGAM2, PRDX5, CLTC, RAB1A, CTNNB1, ACTR2, CDC42, CRYL1, CASP3, PGP, GOT1, GSN, BAG3, RHOA, PPP2R1A, CAPNS1, CRYAB, AIFM1, AARS, PFKP, RAP1GDS1, MYH9, CTNNA1, DCTN1, JUP, PGM3, NME1, IPO7, PGM1, TXNRD1, PDCD6IP, STMN1, VPS26A, CTSH, MDH1, ME1, VPS29, RAB7A, GCLC, AHCY, CLU, VIM, HK1, ASNS, EEA1, CALR, HPRT1, CDC37, IARS, ANXA7, TPI1, AKR…	719	718	12833	2.41127	2.11386e-13	2.64233e-14	6.32827e-13
UP_KEYWORDS	Chaperone	20	2.14592	4.50518e-16	TCP1, HSP90AA1, CRYAB, CLU, VBP1, CCT2, LOC102163415, CCT3, CALR, CANX, CCT7, HSPA1L, HSP90B1, CCT5, CCT4, PFDN4, CCT8, HSPB1, HSPD1, CHORDC1	772	36	15615	11.237	1.35003e-13	1.4988e-14	5.9952e-13
UP_KEYWORDS	Glycoprotein	65	6.97425	9.02024e-16	LDLR, UCHL1, HEXB, ANPEP, VTN, SDC4, GPC4, TTR, APP, APOA1, SERPINA7, APOE, SERPINE1, ITIH4, ITIH2, SERPINA1, GPC1, CRYAB, MFGE8, JUP, AMBP, INHBA, BGN, NPC2, F5, F2, CTSD, CTSB, CTSH, MDH2, TF, FMOD, GANAB, C3, TNC, VIM, CLU, IFI30, DCN, ITGB1, TIMP1, AHSG, ERO1A, RNASET2, GALNS, ANGPTL4, SPP1, GBA, LPL, ICA, PSAP, GUSB, FBN1, CHI3L1, IGF2, SPARC, PLG, AFP, HSP90B1, PPIA, HPX, ATP5A1, IGFBP2, IG…	772	425	15615	3.09349	2.70006e-13	2.69784e-14	1.18794e-12
GOTERM_MF_DIRECT	GO:0044822~poly(A) RNA binding	95	10.1931	9.99036e-16	HSP90AB1, S100A4, PDIA3, SNRPD3, NAP1L1, SYNCRIP, CCT3, PDIA4, PRDX1, NAP1L4, CANX, YBX1, PKM, SND1, PCBP2, RPL12, NQO1, TOP2A, KPNB1, YARS, ACTN4, RAN, DDX39B, PTBP1, KTN1, EEF2, UBE2I, RPS4X, MYH9, PPP1CC, CTNNA1, UBE2N, EIF4G1, CRKL, UBFD1, TBCA, NME1, EIF4A2, EIF2S1, GRN, IPO5, ARCN1, CSTB, RPS12, PEBP1, MAPRE1, GLRX3, HMGB1, YWHAZ, GANAB, FKBP4, HDGF, STIP1, RDX, DCN, PFN1, ANXA7, RPS28, EIF…	665	659	11048	2.39497	6.34492e-13	6.34492e-13	1.4877e-12
UP_KEYWORDS	Threonine protease	15	1.60944	1.1467e-15	PSMA8, PSMB8, PSMB9, PSMB5, PSMA2, PSMB4, PSMA1, PSMB7, PSMB6, PSMB1, PSMA6, PSMA5, PSMA4, PSMA3	772	18	15615	16.8556	3.37508e-13	3.06422e-14	1.4877e-12
KEGG_PATHWAY	ssc03050:Proteasome	24	2.57511	1.30772e-15	PSMA7, PSMA8, PSMB8, PSMB9, PSMB5, PSMA2, PSMA1, PSMB4, PSMB7, PSMB6, PSMD13, PSMA6, PSME1, PSMB1, PSME2, PSMD11, PSMA5, PSMC3, PSMB3, PSMA4, PSMD1, PSMA3, PSMD2	486	45	7001	7.68285	3.41061e-13	3.41061e-13	1.73195e-12
GOTERM_BP_DIRECT	GO:0051603~proteolysis involved in cellular protein catabolic process	21	2.25322	1.46265e-15	SCPEP1, CTSZ, IDE, CTSA, CAPN2, PSMA7, PSMB8, PSMB9, PSMB5, PSMB4, PSMA1, PSMB7, PSMB6, PSMA6, PSMB1, PSMA5, CTSC, HSPA5, CTSB, CTSH	677	37	11368	9.53044	3.29214e-12	3.29214e-12	2.52021e-12
GOTERM_MF_DIRECT	GO:0004298~threonine-type endopeptidase activity	16	1.71674	4.86425e-15	PSMA7, PSMA8, PSMB8, PSMB9, PSMB5, PSMA2, PSMB4, PSMA1, PSMB7, PSMB6, PSMA6, PSMB1, PSMA5, PSMA4, PSMA3	665	20	11048	13.2908	3.10196e-12	1.55098e-12	7.27196e-12
UP_KEYWORDS	Proteasome	17	1.82403	8.34306e-15	PSMA8, PSMB8, PSMB9, PSMB5, PSMA2, PSMB4, PSMA1, PSMB7, PSMB6, PSMA6, PSMB1, PSME1, PSME2, PSMA5, PSMA4, PSMA3	772	27	15615	12.7353	2.53131e-12	2.10942e-13	1.11466e-11
GOTERM_BP_DIRECT	GO:0006457~protein folding	30	3.21888	1.65776e-14	LOC100524880, HSP90AB1, PDIA3, FKBP4, VBP1, LOC102163415, CCT3, PDIA4, CALR, CANX, CDC37, NUDC, HSPA9, TXNL1, TCP1, HSP90AA1, AARS, ERP29, MESDC2, CCT6A, CCT7, PFDN2, CCT5, HSP90B1, CCT4, PPIA, PFDN5, PFDN4, CCT8, HSPD1	677	90	11368	5.59724	3.7733e-11	1.88665e-11	2.88769e-11
UP_KEYWORDS	Actin-binding	24	2.57511	1.80553e-13	LOC100625519, MYO1C, CNN3, ACTN4, FSCN1, ACTN2, RDX, MYH9, FLNC, TPM1, CAPZB, TPM4, VCL, DSTN, PFN1, PFN2, ARPC3, GSN, CFL1, SPTBN1, CNN2, CNN1, MYLK, PLS3	772	71	15615	6.83719	5.48788e-11	4.2214e-12	2.41718e-10
UP_KEYWORDS	Protease	43	4.61373	2.1605e-13	SCPEP1, PREP, MASP1, THOP1, UCHL1, CTSA, ANPEP, PSMA8, PSMB5, PSMB4, CASP3, PSMB7, PSMB6, PSMB1, TPP1, ERAP1, CFI, BMP1, MMP19, MMP14, CAPN2, PSMB8, XPNPEP1, PLG, CAPN1, PSMB9, DNPEP, PSMA2, PSMA1, CTSL, PSMA6, PSMA5, OTUB1, PSMA4, PSMA3, F2, CTSD, CTSC, UCHL3, LTA4H, CTSB, CTSH	772	233	15615	3.73282	6.5679e-11	4.69136e-12	2.89291e-10
GOTERM_CC_DIRECT	GO:0016020~membrane	90	9.65665	2.25257e-13	HSP90AB1, LDHA, HEXA, HEXB, PGAM1, NAP1L1, SYNCRIP, RPLP2, SDC4, ACTR3, CDC42, ACTR2, P4HA1, PCBP1, SND1, PCBP2, RHOA, PSMD2, RPL12, LOXL3, CFI, KIF5B, PFKL, RAN, PTBP1, HNRNPA2B1, ERP29, AARS, PFKP, KRT10, RPS4X, NCAM1, EIF4G1, NUCB1, CHID1, F5, PRDX6, IPO7, PSME2, EIF2S1, SERBP1, RPS12, EEF1G, CLIP1, CTSC, VCAN, STMN1, DYNLRB1, MVP, PREP, GANAB, ITGB1, CAPZB, TPM4, CALU, PFN1, ARPC3, EIF3H, HNR…	719	707	12833	2.27207	1.07226e-10	1.1914e-11	3.22142e-10
UP_KEYWORDS	Ubl conjugation	35	3.75536	2.768e-13	ME1, LDHA, LDLR, VIM, CLU, HPRT1, ITGB1, DSTN, RPS3, TUBB, APP, TPI1, SORBS2, PPP2CA, RPL10A, RPS21, TOP2A, GAPDH, TUBA1B, HSP90AA1, DDX39B, AARS, LMNA, ANXA1, STAT1, ANXA4, ANXA2, GPI, VCP, PPIA, RPS17, EEF1G, IRF3, UBA52, MDH1	772	159	15615	4.45241	8.41407e-11	5.6094e-12	3.70604e-10
UP_KEYWORDS	Methylation	25	2.6824	3.63561e-13	TF, RBP4, ACTA1, ICA, CRYAB, CS, LMNA, RPS3, GOT2, CDC42, TUBB, TPI1, DES, RPS19, VCP, ALB, PPP2CA, HSPB1, HSPA5, STMN1, ATP5A1, TUBA1B, GAPDH, UBA52, MDH1	772	80	15615	6.32084	1.10534e-10	6.90836e-12	4.86855e-10
KEGG_PATHWAY	ssc01130:Biosynthesis of antibiotics	45	4.82833	4.56184e-13	BCAT1, LDHB, LDHA, TALDO1, ALDOC, PGD, PGAM1, HK1, PGAM2, ACAT2, GOT2, PKM, GALM, TPI1, PGP, GOT1, AKR1A1, ENO3, IDH1, RPIA, BPNT1, GAPDH, FH, PFKL, CS, FDPS, AK3, AK2, TKT, GPI, PGM3, PGLS, NME2, CTH, NME1, PGM1, DLD, PHGDH, PGK1, PSAT1, MDH2, ALDH9A1, UGP2, MDH1, PGK2	486	191	7001	3.39393	1.16785e-10	5.83924e-11	5.94846e-10
UP_KEYWORDS	Cytoskeleton	27	2.897	7.09455e-13	LOC100158003, TUBB2B, RDX, ARPC5, CAPZB, TPM1, TPM4, VCL, RPS3, CDC42, TUBB, ARPC3, GSN, PPP2CA, PAFAH1B1, MSN, TUBA1B, GAPDH, TUBB4B, LOC100625519, ACTA1, LOC100155138, FSCN1, JUP, CFL1, HSPB1, STMN1	772	97	15615	5.63011	2.15667e-10	1.26863e-11	9.49929e-10
KEGG_PATHWAY	ssc01200:Carbon metabolism	32	3.43348	8.17052e-13	ME1, TALDO1, ALDOC, GLUD1, PGD, PGAM1, PGAM2, HK1, ACAT2, GOT2, PKM, PGP, TPI1, GOT1, TKFC, ENO3, IDH1, RPIA, GAPDH, FH, PFKL, CS, TKT, GPI, PGLS, DLD, PHGDH, PSAT1, PGK1, MDH2, MDH1, PGK2	486	103	7001	4.47545	2.09155e-10	6.97185e-11	1.06534e-09
UP_KEYWORDS	Extracellular matrix	22	2.36052	1.53942e-12	FMOD, COL4A2, COL4A1, TNC, LGALS1, FBN1, COL3A1, COL2A1, SPARC, DCN, COL5A3, COL5A2, COL5A1, ANXA2, FBLN1, BGN, CTGF, TGFBI, COL1A2, COL11A2, ANGPTL4, DPT	772	64	15615	6.95292	4.67988e-10	2.59993e-11	2.06131e-09
KEGG_PATHWAY	ssc04510:Focal adhesion	44	4.72103	2.87135e-12	TLN1, TNC, COL3A1, VTN, ITGB1, VCL, MYL9, CTNNB1, ACTG1, CDC42, LAMB2, COL6A3, RHOA, COL6A2, COL6A1, ZYX, COL11A2, LAMB1, THBS1, THBS3, FN1, SPP1, COL4A2, COL4A1, ACTN4, ACTN1, ACTN2, PPP1CC, FLNC, COL5A3, CAPN2, PPP1CB, COL5A2, COL5A1, LAMA4, CRKL, ITGA5, ITGA8, COL1A2, RAP1B, LAMC1, CRK, MYLK, PARVA	486	193	7001	3.28412	7.35071e-10	1.83768e-10	3.74411e-09
UP_KEYWORDS	Calcium	42	4.50644	7.71038e-12	S100A4, S100A6, NRP1, MASP1, CALR, TPM4, MYL9, ANXA6, ATP2B1, ANXA7, ATP2B4, GSN, FAT1, GALNS, TPT1, S100A2, BMP1, CAPNS1, EFEMP2, FBN1, EFEMP1, MMP19, ANXA1, S100A11, TKT, NID2, SPARC, ANXA5, CAPN2, MMP14, ANXA4, CAPN1, ANXA2, GNS, FBLN1, HSP90B1, F5, ANXA11, F2, LOC100621379, CDH11	772	248	15615	3.42549	2.34396e-09	1.23366e-10	1.03242e-08
GOTERM_CC_DIRECT	GO:0005578~proteinaceous extracellular matrix	33	3.54077	7.93064e-12	FMOD, LUM, TNC, POSTN, DCN, TIMP1, NOV, GPC4, CTGF, COL6A3, TGFBI, COL6A2, COL11A2, GPC1, DPT, ANGPTL4, CYR61, COL4A1, IL1RL1, LGALS1, FBN1, SPARC, COL5A3, COL5A2, COL5A1, PRELP, EMILIN1, FBLN1, BGN, SFRP1, COL1A2, VCAN, ADAMTS2	719	142	12833	4.14787	3.77499e-09	3.77499e-10	1.13415e-08
KEGG_PATHWAY	ssc04512:ECM-receptor interaction	27	2.897	1.16856e-11	COL4A2, COL4A1, TNC, COL3A1, HSPG2, VTN, COL5A3, SDC4, COL5A2, ITGB1, COL5A1, LAMA4, LAMB2, CD44, ITGA5, ITGA8, COL6A3, COL1A2, COL6A2, COL6A1, LAMC1, LAMB1, COL11A2, THBS1, THBS3, FN1, SPP1	486	81	7001	4.80178	2.9915e-09	5.983e-10	1.52373e-08
GOTERM_CC_DIRECT	GO:0005839~proteasome core complex	12	1.28755	1.73485e-11	PSMB5, PSMB4, PSMA1, PSMB7, PSMB6, PSMB1, PSMA6, PSMA5, PSMA7, PSMB8, PSMB9	719	15	12833	14.2787	8.25787e-09	7.50715e-10	2.48097e-08
UP_KEYWORDS	Protein biosynthesis	19	2.03863	6.42774e-11	EIF6, YARS, EEF1B2, AARS, EIF2S3, EIF5A, EIF4G1, IARS, WARS, EIF3G, EIF3H, EIF4A2, EIF2S1, EIF4A1, LOC100737797, EEF1G, EIF3J, EEF1D, EIF3M	772	55	15615	6.9874	1.95403e-08	9.77016e-10	8.60674e-08
UP_KEYWORDS	Glycolysis	12	1.28755	9.18464e-11	PKM, GPI, TPI1, PFKL, ALDOC, PGAM1, HK1, ENO3, PGAM2, PGK1, GAPDH, PGK2	772	18	15615	13.4845	2.79213e-08	1.32959e-09	1.22982e-07
UP_KEYWORDS	ATP-binding	68	7.29614	2.24301e-10	ATP5B, CCT2, CCT3, GSS, ACTG1, ATP2B1, WARS, ATP2B4, TKFC, ACTR1A, PRKACA, TOP2A, YARS, HSP90AA1, PFKL, KIF5B, ACTA1, ACTA2, DDX39B, AARS, UBE2I, MYH9, UBE2N, NME2, UBE2K, NME1, EIF4A2, EIF4A1, RUVBL2, FGFR1, HK1, LOC102163415, EPHB3, CMPK1, HSPA1L, IARS, UBE2D2, HSPA2, HSPA4, HSPA5, HSPA9, DHX9, TCP1, ACTC1, MYO1C, AXL, AK2, ATP1A1, OXSR1, ATP1A2, UBE2L3, CCT7, EPHA4, HYOU1, HSP90B1, CCT5, CCT4,…	772	597	15615	2.30388	6.81874e-08	3.09943e-09	3.00339e-07
GOTERM_MF_DIRECT	GO:0005509~calcium ion binding	65	6.97425	5.05998e-10	S100A4, S100A6, MASP1, LDLR, LTBP2, CLSTN1, TPD52, PRKCSH, CANX, EFHD2, GSN, TPT1, PLS3, S100A2, CAPNS1, ACTN4, MMP19, ACTN2, MMP14, LOC100514839, NUCB1, NUCB2, F2, VCAN, LOC100621379, MYL6, FKBP9, CALR, CALU, MYL9, ANXA6, ANXA7, FAT1, EHD1, THBS1, SDF4, EHD2, THBS3, BMP1, SVEP1, LOC100626701, EFEMP2, FBN1, EFEMP1, S100A11, ANXA1, NID2, SPARC, ANXA5, CAPN2, ANXA4, S100A13, CAPN1, ANXA2, FBLN1, LR…	665	472	11048	2.28788	3.21309e-07	1.07103e-07	7.53118e-07
KEGG_PATHWAY	ssc05100:Bacterial invasion of epithelial cells	24	2.57511	6.9474e-10	CLTB, SEPT2, ARPC5, CLTC, CTNNA1, ITGB1, SEPT11, VCL, CTNNB1, ARPC1A, ACTG1, ARPC1B, CDC42, CTTN, CRKL, ARPC3, ITGA5, ARPC2, RHOA, SEPT6, CRK, SEPT8, SEPT9, FN1	486	76	7001	4.54906	1.77853e-07	2.96422e-08	9.059e-07
GOTERM_MF_DIRECT	GO:0005200~structural constituent of cytoskeleton	18	1.93133	1.50981e-09	TLN1, LOC100158003, TUBB2B, LOC100155138, VIM, ARPC5, ACTR3, ACTG1, EPB41L2, ARPC1B, ACTR2, TUBB, ARPC3, ARPC2, SPTBN1, TUBB6, TUBA1B, TUBB4B	665	49	11048	6.10293	9.58731e-07	2.39683e-07	2.24718e-06
KEGG_PATHWAY	ssc01230:Biosynthesis of amino acids	21	2.25322	1.90403e-09	BCAT1, TALDO1, PFKL, ALDOC, CS, PGAM1, PGAM2, TKT, GOT2, PKM, CTH, TPI1, GOT1, PHGDH, ENO3, IDH1, RPIA, PSAT1, PGK1, GAPDH, PGK2	486	61	7001	4.95922	4.87432e-07	6.96331e-08	2.48275e-06
GOTERM_BP_DIRECT	GO:0005975~carbohydrate metabolic process	26	2.7897	1.91658e-09	LDHB, LDHA, GNPDA1, TALDO1, GANAB, GNPDA2, HEXA, GUSB, CS, HEXB, CHI3L1, SLC3A2, CHST3, LOC100621421, PGM3, PGLS, CHID1, GBE1, PYGL, PGM1, NAGA, GAA, CP, MDH2, GBA, MDH1	677	106	11368	4.11873	4.37171e-06	1.45724e-06	3.34579e-06
INTERPRO	IPR027410:TCP-1-like chaperonin intermediate domain	9	0.965665	2.0895e-09	CCT7, CCT5, TCP1, CCT4, CCT8, CCT2, LOC102163415, CCT6A, CCT3	764	10	14696	17.312	2.965e-06	1.4825e-06	3.44847e-06
INTERPRO	IPR017998:Chaperone tailless complex polypeptide 1 (TCP-1)	9	0.965665	2.0895e-09	CCT7, CCT5, TCP1, CCT4, CCT8, CCT2, LOC102163415, CCT3, HSPD1	764	10	14696	17.312	2.965e-06	1.4825e-06	3.44847e-06
UP_KEYWORDS	Lysosome	14	1.50215	2.14644e-09	GNS, NPC2, LDLR, PRDX6, RNASET2, GUSB, HEXB, GALNS, CTSD, IFI30, CTSB, CTSH, GBA	772	33	15615	8.58102	6.52518e-07	2.83703e-08	2.87409e-06
UP_KEYWORDS	Isopeptide bond	24	2.57511	2.18131e-09	HMGB1, VIM, DDX39B, ANXA1, LMNA, HPRT1, STAT1, ITGB1, ANXA4, TPM1, ANXA2, RPS3, TUBB, APP, TPI1, RPS17, PPIA, EEF1G, IRF3, RPL10A, RPS21, TUBA1B, TOP2A, UBA52	772	108	15615	4.49482	6.63119e-07	2.763e-08	2.92078e-06
GOTERM_CC_DIRECT	GO:0005874~microtubule	23	2.46781	2.35776e-09	TCP1, LOC100158003, TUBB2B, KIF5B, LOC100155138, MAP1B, CCT2, CCT3, DPYSL2, IQGAP1, DCTN1, CCT7, TUBB, CCT5, CCT4, CCT8, TUBB6, PAFAH1B1, MAPRE1, STMN1, DYNC1I2, SEPT9, TUBB4B	719	89	12833	4.61251	1.1223e-06	9.35247e-08	3.37179e-06
KEGG_PATHWAY	ssc04142:Lysosome	29	3.11159	3.7998e-09	NAGLU, CLTB, AP1B1, ATP6AP1, HEXA, HEXB, CTSA, CLTC, ASAH1, TPP1, GALNS, NAGA, MAN2B1, GBA, CTSZ, PSAP, GUSB, CD63, GNS, CTSL, LAMP2, NPC2, IGF2R, ARSA, GAA, CTSD, CTSC, CTSB, CTSH	486	117	7001	3.57056	9.72748e-07	1.21594e-07	4.95472e-06
INTERPRO	IPR027413:GroEL-like equatorial domain	10	1.07296	4.14245e-09	CCT7, CCT5, TCP1, CCT4, CCT8, CCT2, LOC102163415, CCT6A, CCT3, HSPD1	764	14	14696	13.7397	5.87812e-06	1.95938e-06	6.83661e-06
GOTERM_CC_DIRECT	GO:0044297~cell body	13	1.39485	6.86412e-09	TCP1, ACTC1, ACTA1, GNAI2, ACTA2, CCT2, CCT3, PARK7, CCT7, CCT5, TUBB, CCT4, CCT8	719	27	12833	8.59367	3.26732e-06	2.51333e-07	9.81624e-06
INTERPRO	IPR023332:Proteasome A-type subunit	8	0.858369	7.56814e-09	PSMA2, PSMA1, PSMA6, PSMA5, PSMA4, PSMA3, PSMA7, PSMA8	764	8	14696	19.2356	1.07391e-05	2.6848e-06	1.24903e-05
INTERPRO	IPR002194:Chaperonin TCP-1, conserved site	8	0.858369	7.56814e-09	CCT7, CCT5, TCP1, CCT4, CCT8, CCT2, LOC102163415, CCT3	764	8	14696	19.2356	1.07391e-05	2.6848e-06	1.24903e-05
GOTERM_BP_DIRECT	GO:0045454~cell redox homeostasis	17	1.82403	7.72311e-09	GLRX3, TXNL1, GCLC, PDIA3, AIFM1, PRDX4, PRDX5, PRDX2, PDIA4, PRDX3, PRDX1, TXNDC12, ERO1A, PRDX6, DLD, TXNRD1, APEX1	677	48	11368	5.94707	1.76163e-05	4.4041e-06	1.34823e-05
GOTERM_MF_DIRECT	GO:0008201~heparin binding	22	2.36052	9.42591e-09	FMOD, LPL, FGFR1, FBN1, CCDC80, POSTN, VTN, COL5A3, COL5A1, PCOLCE, PRELP, NOV, APP, SFRP1, APOE, CTGF, CLEC3B, SERPINC1, THBS1, PDCD5, THBS3, CYR61	665	82	11048	4.45729	5.98544e-06	1.19709e-06	1.40294e-05
INTERPRO	IPR027409:GroEL-like apical domain	10	1.07296	9.87867e-09	CCT7, CCT5, TCP1, CCT4, CCT8, CCT2, LOC102163415, CCT6A, CCT3, HSPD1	764	15	14696	12.8237	1.40177e-05	2.80356e-06	1.63035e-05
INTERPRO	IPR002423:Chaperonin Cpn60/TCP-1	10	1.07296	9.87867e-09	CCT7, CCT5, TCP1, CCT4, CCT8, CCT2, LOC102163415, CCT6A, CCT3, HSPD1	764	15	14696	12.8237	1.40177e-05	2.80356e-06	1.63035e-05
KEGG_PATHWAY	ssc00010:Glycolysis / Gluconeogenesis	19	2.03863	1.28667e-08	LDHB, LDHA, PFKL, ALDOC, PGAM1, PGAM2, HK1, PKM, GPI, GALM, TPI1, AKR1A1, PGM1, DLD, ENO3, PGK1, GAPDH, ALDH9A1, PGK2	486	55	7001	4.97639	3.29386e-06	3.65985e-07	1.67774e-05
GOTERM_BP_DIRECT	GO:0007155~cell adhesion	27	2.897	1.84902e-08	TLN1, IGFBP7, TNC, VTN, POSTN, VCL, CTNNB1, NOV, APP, CD44, CTGF, TGFBI, RHOA, THBS1, THBS3, CYR61, SPP1, DPT, B4GALT1, RPSA, ICAM1, MFGE8, CD63, COL5A1, NCAM1, LAMA4, VCAN	677	126	11368	3.59823	4.21753e-05	8.43521e-06	3.22785e-05
INTERPRO	IPR016050:Proteasome, beta-type subunit, conserved site	9	0.965665	2.09348e-08	PSMB5, PSMB4, PSMB7, PSMB6, PSMB1, PSMA4, PSMB8, PSMB9	764	12	14696	14.4267	2.97061e-05	4.95107e-06	3.45504e-05
GOTERM_BP_DIRECT	GO:0030199~collagen fibril organization	12	1.28755	2.12564e-08	FMOD, P4HA1, SFRP2, PLOD3, LUM, COL3A1, COL2A1, ADAMTS2, COL5A2, COL5A1, DPT, ANXA2	677	23	11368	8.7609	4.84846e-05	8.08094e-06	3.71074e-05
GOTERM_MF_DIRECT	GO:0005201~extracellular matrix structural constituent	13	1.39485	2.51258e-08	COL4A2, COL4A1, FBN1, COL3A1, COL2A1, COL5A3, COL5A2, COL5A1, PRELP, COL1A2, VCAN, LAMB1, COL11A2	665	28	11048	7.71343	1.59547e-05	2.65914e-06	3.73967e-05
KEGG_PATHWAY	ssc04141:Protein processing in endoplasmic reticulum	33	3.54077	2.75105e-08	HSP90AB1, RAD23B, SEC31A, GANAB, PDIA3, RAD23A, LMAN2, PDIA4, UBQLN1, CALR, PRKCSH, CANX, HSPA1L, UBE2D2, ERO1A, HSPA2, HSPA5, SEC23A, HSP90AA1, RRBP1, CRYAB, CKAP4, ERP29, NSFL1C, CAPN2, CAPN1, HYOU1, HSP90B1, VCP, EIF2S1, TXNDC5, SEC13	486	159	7001	2.98979	7.04265e-06	7.04267e-07	3.5872e-05
GOTERM_CC_DIRECT	GO:0048471~perinuclear region of cytoplasm	39	4.18455	3.14158e-08	S100A4, TF, GALNT2, SEC31A, STX7, CLU, PRDX5, UBQLN1, CALR, TPD52, ITGB1, CTNNB1, RACK1, ANXA6, APP, SET, KIRREL, SORBS2, FAT1, PAFAH1B1, MSN, EHD1, EHD2, APEX1, THBS3, SEC23A, TWF1, ACTN4, STC2, YWHAB, CHI3L1, ANXA4, INHBA, HSP90B1, GNB2, EIF4A2, CTSB, SEPT9, MVP	719	256	12833	2.71909	1.49538e-05	1.06814e-06	4.49271e-05
GOTERM_BP_DIRECT	GO:0006096~glycolytic process	11	1.18026	5.55177e-08	GPI, TPI1, ALDOC, PGAM1, HK1, ENO3, PGAM2, PGK1, GAPDH, ENO1, PGK2	677	20	11368	9.23545	0.000126628	1.80907e-05	9.69177e-05
GOTERM_BP_DIRECT	GO:0010951~negative regulation of endopeptidase activity	12	1.28755	1.03014e-07	AMBP, APP, SERPINA7, C3, SERPINE1, ITIH4, CSTB, SERPINB1, ITIH2, SERPINA1, TIMP1, AHSG	677	26	11368	7.75003	0.000234946	2.93713e-05	0.000179832
GOTERM_CC_DIRECT	GO:0005764~lysosome	24	2.57511	1.0643e-07	RAB7A, CTSZ, LDLR, PSAP, GUSB, HEXA, HEXB, IFI30, CAPN2, ASAH1, CAPN1, PLBD2, GNS, CHID1, NPC2, TPP1, PRDX6, RNASET2, GALNS, CTSD, CTSC, CTSB, CTSH	719	117	12833	3.66121	5.06592e-05	3.37736e-06	0.000152203
KEGG_PATHWAY	ssc05146:Amoebiasis	25	2.6824	1.06494e-07	RAB7A, COL4A2, IL6, COL4A1, ACTN4, COL3A1, ACTN1, ACTN2, COL5A3, COL5A2, COL5A1, VCL, LAMA4, CASP3, LAMB2, SERPINB2, COL1A2, HSPB1, SERPINB1, PRKACA, LAMC1, LAMB1, COL11A2, CD14, FN1	486	104	7001	3.46282	2.72622e-05	2.47841e-06	0.000138862
INTERPRO	IPR000426:Proteasome, alpha-subunit, N-terminal domain	7	0.751073	1.28622e-07	PSMA2, PSMA1, PSMA6, PSMA5, PSMA4, PSMA3, PSMA8	764	7	14696	19.2356	0.000182498	2.60732e-05	0.000212275
GOTERM_CC_DIRECT	GO:0019773~proteasome core complex, alpha-subunit complex	7	0.751073	2.00501e-07	PSMA2, PSMA1, PSMA6, PSMA5, PSMA4, PSMA3, PSMA8	719	7	12833	17.8484	9.54339e-05	5.96488e-06	0.000286732
GOTERM_CC_DIRECT	GO:0005832~chaperonin-containing T-complex	7	0.751073	2.00501e-07	CCT7, CCT5, TCP1, CCT4, CCT8, CCT2, CCT3	719	7	12833	17.8484	9.54339e-05	5.96488e-06	0.000286732
INTERPRO	IPR023333:Proteasome B-type subunit	8	0.858369	2.71933e-07	PSMB5, PSMB4, PSMB7, PSMB6, PSMB1, PSMB8, PSMB9	764	11	14696	13.9895	0.000385799	4.8233e-05	0.000448792
GOTERM_BP_DIRECT	GO:1904871~positive regulation of protein localization to Cajal body	7	0.751073	2.87779e-07	CCT7, CCT5, TCP1, CCT4, CCT8, CCT2, CCT3	677	7	11368	16.7917	0.000656208	7.29333e-05	0.000502377
SMART	SM00948:SM00948	7	0.751073	2.93195e-07	PSMA2, PSMA1, PSMA6, PSMA5, PSMA4, PSMA3, PSMA8	438	7	7312	16.6941	7.62277e-05	7.62277e-05	0.000383237
GOTERM_CC_DIRECT	GO:0030175~filopodium	12	1.28755	3.19791e-07	LOC100625519, CDC42, ACTC1, TWF1, ACTA1, ACTA2, FAT1, FSCN1, RDX, ACTN2, MSN, ITGB1	719	30	12833	7.13936	0.000152209	8.95412e-06	0.000457326
INTERPRO	IPR009030:Insulin-like growth factor binding protein, N-terminal	19	2.03863	4.02572e-07	BMP1, SVEP1, LDLR, LTBP2, EFEMP2, IGFBP7, EFEMP1, FBN1, NID2, LOC100514839, NOV, FBLN1, LRP1, CTGF, HTRA1, IGFBP2, IGFBP4, CYR61, IGFBP5	764	87	14696	4.20088	0.000571086	6.34701e-05	0.000664393
GOTERM_BP_DIRECT	GO:0055114~oxidation-reduction process	26	2.7897	4.25245e-07	ME1, LDHB, LDHA, GLUD1, PGD, IFI30, PRDX2, FTH1, CRYL1, AKR1A1, ERO1A, FAM213A, GSTO1, GAPDH, TXNL1, PTGR1, GDI2, QDPR, SOD1, SOD2, PRDX6, AKR1B1, DLD, PHGDH, TXNRD1, ALDH9A1	677	137	11368	3.18675	0.000969514	9.69938e-05	0.000742352
INTERPRO	IPR017853:Glycoside hydrolase, superfamily	14	1.50215	4.89935e-07	NAGLU, GANAB, GUSB, HEXA, HEXB, CHI3L1, SLC3A2, LOC100621421, FUCA1, CHID1, GBE1, NAGA, GAA, GBA	764	47	14696	5.72975	0.000694976	6.95194e-05	0.000808575
INTERPRO	IPR000885:Fibrillar collagen, C-terminal	7	0.751073	4.91784e-07	COL3A1, COL1A2, COL2A1, COL11A2, COL5A3, COL5A2, COL5A1	764	8	14696	16.8312	0.000697599	6.34382e-05	0.000811627
GOTERM_BP_DIRECT	GO:0050821~protein stabilization	19	2.03863	6.18377e-07	TCP1, CLU, IFI30, CCT2, CCT3, CALR, PARK7, CDC37, CCT7, PFN1, LAMP2, PFN2, CCT5, CCT4, APOA1, BAG3, CCT8, HSPD1, GAPDH	677	79	11368	4.03852	0.00140953	0.000128221	0.0010795
UP_SEQ_FEATURE	active site:Proton donor	15	1.60944	7.27755e-07	ME1, GPI, GALM, GANAB, AKR1A1, RNASE4, PPP2CA, GUSB, HEXB, AKR1B1, PHGDH, ENO3, ANPEP, PPP1CB, GBA	179	23	1139	4.14987	0.000518028	0.000518028	0.00109999
GOTERM_CC_DIRECT	GO:0002199~zona pellucida receptor complex	7	0.751073	7.63883e-07	CCT7, CCT5, TCP1, CCT4, CCT8, CCT2, CCT3	719	8	12833	15.6174	0.000363542	2.02003e-05	0.00109241
UP_KEYWORDS	Magnesium	21	2.25322	7.99006e-07	ADSS, IMPA1, TKT, ATP1A1, COMT, OXSR1, ATP1A2, HPRT1, ITGB1, ATP2B1, GSS, PKM, PGM3, NME2, TKFC, PGM1, ENO3, IDH1, APEX1, TOP2A, UGP2	772	115	15615	3.69357	0.000242868	9.71587e-06	0.00106986
GOTERM_CC_DIRECT	GO:0030027~lamellipodium	18	1.93133	8.86351e-07	LOC100625519, DBNL, ACTC1, ACTA1, ACTA2, FSCN1, RDX, CTNNA1, CAPZB, ITGB1, CTNNB1, ACTR3, NME2, ARPC3, SORBS2, FAT1, RHOA, PARVA	719	77	12833	4.17235	0.000421814	2.22052e-05	0.00126754
INTERPRO	IPR018097:EGF-like calcium-binding, conserved site	16	1.71674	1.05129e-06	BMP1, SVEP1, LTBP2, MASP1, LDLR, EFEMP2, EFEMP1, FBN1, NID2, LOC100514839, FBLN1, LRP1, FAT1, VCAN, THBS3, VLDLR	764	66	14696	4.66318	0.00149068	0.000124308	0.00173502
INTERPRO	IPR001715:Calponin homology domain	14	1.50215	1.06946e-06	CNN3, ACTN4, IQGAP2, ACTN2, FLNC, TAGLN2, IQGAP1, TAGLN, SPTBN1, CNN2, MAPRE1, CNN1, PLS3, PARVA	764	50	14696	5.38597	0.00151641	0.000116729	0.001765
SMART	SM00038:COLFI	7	0.751073	1.11354e-06	COL3A1, COL1A2, COL2A1, COL11A2, COL5A3, COL5A2, COL5A1	438	8	7312	14.6073	0.000289477	0.000144749	0.0014555
UP_KEYWORDS	Oxidoreductase	32	3.43348	1.42416e-06	ME1, LDHB, YWHAZ, LDHA, GLUD1, PGD, IFI30, PRDX2, FTH1, OLFML3, CRYL1, ERO1A, AKR1A1, P4HA1, IDH1, GSTO1, GAPDH, PTGR1, QDPR, SOD1, SOD2, ADI1, PRDX6, AKR1B1, DLD, PHGDH, YWHAQ, TXNRD1, CP, MDH2, ALDH9A1, MDH1	772	245	15615	2.64185	0.00043285	1.66515e-05	0.00190693
UP_KEYWORDS	Initiation factor	10	1.07296	1.66442e-06	EIF4G1, EIF6, EIF3G, EIF3H, EIF2S1, EIF4A2, EIF4A1, EIF2S3, EIF3J, EIF3M	772	25	15615	8.09067	0.000505855	1.874e-05	0.00222863
UP_KEYWORDS	Redox-active center	8	0.858369	1.76217e-06	ERO1A, PDIA3, PRDX6, DLD, IFI30, TXNRD1, PRDX2, PDIA4	772	14	15615	11.5581	0.000535557	1.9132e-05	0.00235952
UP_KEYWORDS	Isomerase	14	1.50215	1.98123e-06	LOC100524880, PDIA3, PTPA, PGAM1, PGAM2, PDIA4, HYI, GPI, PGM3, GALM, TPI1, PPIA, RPIA, TOP2A	772	55	15615	5.14861	0.000602112	2.07685e-05	0.00265283
INTERPRO	IPR018247:EF-Hand 1, calcium-binding site	24	2.57511	1.99767e-06	S100A4, S100A6, CAPNS1, ACTN4, S100A11, SPARC, PRKCSH, CAPN2, MYL9, CAPN1, CALU, NUCB1, NUCB2, EHD1, RCN3, SDF4, EHD2, LOC100621379, CALM2, PLS3, RCN1, S100A2, SPTAN1, RCN2	764	147	14696	3.14051	0.00283068	0.000202458	0.00329686
INTERPRO	IPR000308:14-3-3 protein	6	0.643777	2.13936e-06	YWHAG, YWHAZ, YWHAH, YWHAB, YWHAQ, SFN	764	6	14696	19.2356	0.00303115	0.000202363	0.0035307
INTERPRO	IPR023409:14-3-3 protein, conserved site	6	0.643777	2.13936e-06	YWHAG, YWHAZ, YWHAH, YWHAB, YWHAQ, SFN	764	6	14696	19.2356	0.00303115	0.000202363	0.0035307
INTERPRO	IPR023410:14-3-3 domain	6	0.643777	2.13936e-06	YWHAG, YWHAZ, YWHAH, YWHAB, YWHAQ, SFN	764	6	14696	19.2356	0.00303115	0.000202363	0.0035307
GOTERM_CC_DIRECT	GO:0005885~Arp2/3 protein complex	7	0.751073	2.18283e-06	ARPC1A, ACTR3, ARPC1B, ACTR2, ARPC3, ARPC2, ARPC5	719	9	12833	13.8821	0.00103849	5.195e-05	0.00312157
INTERPRO	IPR013766:Thioredoxin domain	11	1.18026	2.19819e-06	TXNL1, GLRX3, TXNDC12, PDIA3, PRDX6, PRDX4, PRDX5, PRDX2, PRDX3, PDIA4, PRDX1	764	31	14696	6.82554	0.00311437	0.000194933	0.00362778
UP_KEYWORDS	GTP-binding	24	2.57511	2.19837e-06	ADSS, LOC100158003, SEPT2, GNAI2, TUBB2B, RAN, LOC100155138, AK3, EIF2S3, RAB1A, SEPT11, CDC42, TUBB, ARF1, ARF2, TUBB6, LOC100737797, RAP1B, SEPT6, TUBA1B, SEPT7, SEPT8, SEPT9, TUBB4B	772	155	15615	3.13187	0.000668081	2.22766e-05	0.00294357
INTERPRO	IPR001881:EGF-like calcium-binding	18	1.93133	2.30969e-06	BMP1, SVEP1, LDLR, LTBP2, MASP1, LOC100626701, EFEMP2, EFEMP1, FBN1, NID2, LOC100514839, FBLN1, LRP1, FAT1, VCAN, THBS1, THBS3, VLDLR	764	88	14696	3.93455	0.00327209	0.000192773	0.00381179
UP_KEYWORDS	Calcium/phospholipid-binding	7	0.751073	2.51644e-06	ANXA6, ANXA7, ANXA11, ANXA1, ANXA5, ANXA4, ANXA2	772	10	15615	14.1587	0.000764706	2.46771e-05	0.00336946
GOTERM_MF_DIRECT	GO:0005198~structural molecule activity	22	2.36052	3.08592e-06	COPA, CLTB, LMNB1, ANXA1, LMNA, KRT31, KRT10, CLTC, CTNNA1, KRT34, KRT32, VCL, JUP, COPB2, DES, PSMD13, PSMD11, COPB1, KRT8, KRT1, KRT2, COPE	665	113	11048	3.23449	0.00195764	0.000279898	0.00459292
GOTERM_BP_DIRECT	GO:1904874~positive regulation of telomerase RNA localization to Cajal body	8	0.858369	3.19198e-06	CCT7, CCT5, TCP1, CCT4, CCT8, CCT2, RUVBL2, CCT3	677	13	11368	10.3334	0.00725448	0.000606559	0.00557212
INTERPRO	IPR020902:Actin/actin-like conserved site	7	0.751073	3.37046e-06	ACTG1, ACTR3, ACTR2, ACTC1, ACTA1, ACTA2, ACTR1A	764	10	14696	13.4649	0.00477127	0.000265669	0.00556238
GOTERM_MF_DIRECT	GO:0051015~actin filament binding	12	1.28755	3.76058e-06	ARPC1A, ARPC1B, LOC100625519, FSCN1, CFL1, NEXN, CAPZB, TPM1, TPM4, PLS3, VCL, TPM3	665	35	11048	5.69607	0.00238513	0.000298452	0.00559703
INTERPRO	IPR008160:Collagen triple helix repeat	15	1.60944	3.89556e-06	COL4A2, COL4A1, COL3A1, COL2A1, COL5A3, COL5A2, COL5A1, EMILIN1, C1QTNF5, COL14A1, C1QTNF1, COL6A3, COL1A2, COL6A2, COL11A2	764	64	14696	4.50834	0.00551256	0.000290895	0.00642895
SMART	SM00101:14_3_3	6	0.643777	4.25655e-06	YWHAG, YWHAZ, YWHAH, YWHAB, YWHAQ, SFN	438	6	7312	16.6941	0.00110609	0.000368833	0.00556363
SMART	SM00033:CH	12	1.28755	4.71135e-06	TAGLN, CNN3, ACTN4, IQGAP2, SPTBN1, ACTN2, CNN2, CNN1, FLNC, TAGLN2, IQGAP1, PLS3	438	36	7312	5.56469	0.0012242	0.000306191	0.00615807
GOTERM_BP_DIRECT	GO:1901998~toxin transport	10	1.07296	5.13498e-06	CCT7, COPB2, CCT5, TCP1, NRP1, CCT4, CCT8, CCT2, HSPA5, CCT3	677	24	11368	6.99655	0.0116446	0.000900588	0.0089638
UP_KEYWORDS	Annexin	7	0.751073	5.3044e-06	ANXA6, ANXA7, ANXA11, ANXA1, ANXA5, ANXA4, ANXA2	772	11	15615	12.8715	0.00161124	5.03907e-05	0.00710237
SMART	SM00181:EGF	22	2.36052	6.12554e-06	VASN, BMP1, SVEP1, LDLR, LTBP2, TNC, EFEMP2, LOC100626701, EFEMP1, FBN1, MFGE8, NID2, LOC100514839, FBLN1, LRP1, LAMB2, FAT1, VCAN, LAMB1, THBS1, THBS3, VLDLR	438	119	7312	3.0863	0.00159138	0.000318478	0.00800645
GOTERM_CC_DIRECT	GO:0042470~melanosome	12	1.28755	6.1746e-06	HSP90B1, GANAB, AHCY, HSP90AA1, ERP29, CTSD, HSPA5, CTSB, MMP14, ITGB1, RAB1A, ANXA2	719	39	12833	5.49182	0.0029348	0.000139948	0.0088298
GOTERM_CC_DIRECT	GO:0001725~stress fiber	10	1.07296	6.74491e-06	ACTA1, ACTN4, FERMT2, FBLIM1, MYH9, TPM4, SEPT11, MYL9, MYH10, SEPT9	719	26	12833	6.86477	0.00320544	0.000145925	0.00964533
UP_KEYWORDS	Collagen	12	1.28755	6.79718e-06	COL4A2, C1QTNF5, COL4A1, P4HA1, COL6A3, COL6A2, COL1A2, COL11A2, COL5A3, COL5A2, COL5A1, EMILIN1	772	44	15615	5.51637	0.00206422	6.26147e-05	0.00910105

## Sheet: Enrichment_932genes_SusScrofa
Category	Term	Count	%	PValue	Genes	List Total	Pop Hits	Pop Total	Fold Enrichment	Bonferroni	Benjamini	FDR
GOTERM_CC_DIRECT	GO:0070062~extracellular exosome	375	40.2361	1.641e-159	S100A4, SCPEP1, LDHA, A2M, LTBP2, PGD, PITPNB, PGAM1, RPLP2, PGAM2, CCT2, CCT3, CTNNB1, ACTG1, APP, GOT1, PLOD1, HTRA1, APOE, PLOD2, PLOD3, SERPINE1, RPLP1, ERAP1, RPL12, CFI, DDAH1, TXNL1, DBNL, CAPNS1, RAN, CRYAB, PTBP1, AARS, RAP1GDS1, KRT10, MYH9, PLAUR, PRELP, ST13, JUP, PGLS, NPC2, NME1, SERBP1, EIF2S1, F2, EXT2, GC, RBP4, NAGLU, AHCY, TALDO1, GNAI2, ALDOC, TAGLN2, ACAT2, CALR, CDC37, AHSG,…	719	1590	12833	4.20953	7.81118e-157	7.81118e-157	2.34677e-156
UP_KEYWORDS	Cytoplasm	138	14.8069	5.91723e-64	EIF6, LDHB, LDHA, S100A6, GNPDA1, TUBB2B, GNPDA2, THOP1, PGD, CCT2, CCT3, RAB1A, VCL, DCPS, PRKAR2A, GOT1, TPT1, PRKACA, CAPNS1, CRYAB, AARS, DDX39B, PPP1CB, JUP, PSMA2, PSMA1, NME2, PSMA6, PSMA5, PSMA4, PSMA3, CSTB, RPS12, HSPB1, STMN1, UBA52, MDH1, ME1, ADSS, HMGB1, TALDO1, AHCY, CLU, LOC102163415, ARPC5, CALR, PSMA8, CAPZB, CMPK1, PSMB4, PSMB7, TUBB, GALM, ARPC3, EIF3G, EIF3H, EIF3J, PABPC1, E…	772	514	15615	5.43051	1.79884e-61	1.79884e-61	7.92318e-61
UP_KEYWORDS	Phosphoprotein	144	15.4506	1.54762e-57	EIF6, LDHB, LDHA, THOP1, RPLP2, VTN, RAB1A, VCL, GOT2, DCPS, ATP2B1, PRKAR2A, APP, APOA1, TGFBI, TPT1, PRKACA, CAPNS1, CRYAB, PTBP1, DDX39B, QDPR, PPP1CB, JUP, PGM3, F5, RPS17, EIF2S1, DLD, HSPB1, STMN1, CHORDC1, UBA52, MDH2, MDH1, ME1, MYL6, HMGB1, AHCY, CLU, ITGB1, CAPZB, CMPK1, FTH1, MYL9, TIMP1, AHSG, PSMB4, TUBB, TPI1, GALM, RPS28, EIF3G, ERO1A, EIF3H, ALB, EIF3J, RPL10A, FH, SPP1, RPSA, PTG…	772	626	15615	4.65278	4.70477e-55	2.35238e-55	2.07227e-54
UP_KEYWORDS	Acetylation	110	11.8026	6.65122e-56	LDHB, S100A6, LDHA, THOP1, PGD, RPLP2, RAB1A, VCL, GOT2, ATP2B1, DCPS, RPLP1, CAPNS1, CRYAB, PTBP1, DDX39B, AARS, EIF2S3, PPP1CB, JUP, PGM3, NPC2, RPS19, DLD, CSTB, RPS12, HSPB1, STMN1, CHORDC1, MDH2, MDH1, MYL6, HMGB1, AHCY, CALR, ITGB1, CAPZB, CMPK1, FTH1, MYL9, PSMB4, TPI1, TUBB, RPL10A, RPS21, EIF3M, FH, RPSA, PTGR1, LGALS1, S100A11, OXSR1, APEH, VCP, PPIA, FABP3, COPS4, RPS3, DSTN, CASP3, GS…	772	366	15615	6.07906	2.02197e-53	6.7399e-54	8.90599e-53
GOTERM_CC_DIRECT	GO:0005925~focal adhesion	79	8.47639	1.42887e-40	ENAH, TLN1, NRP1, PDIA3, FERMT2, RPLP2, IQGAP1, RPS3, CTNNB1, VCL, ACTR3, ACTG1, CDC42, ACTR2, PRKAR2A, RPLP1, PCBP2, RHOA, MSN, RPL12, ICAM1, TWF1, ACTN4, FBLIM1, ACTN2, RPS4X, MYH9, PPP1CC, NEXN, CTNNA1, FLNC, PPP1CB, PLAUR, JUP, ARPC1B, NME2, GNB2, PDCD6IP, PARVA, YWHAZ, CNN3, VIM, PTK7, RDX, ARPC5, CALR, ITGB1, TPM4, ANXA6, PFN1, ARPC3, SORBS1, ARPC2, SORBS2, FAT1, NPM1, TGM2, HSPA5, CNN1, PA…	719	232	12833	6.07769	6.80141e-38	3.40071e-38	2.04339e-37
GOTERM_CC_DIRECT	GO:0005615~extracellular space	131	14.0558	3.2198e-32	S100A4, A2M, MASP1, LTBP2, IDE, POSTN, VTN, TTR, APP, APOA1, SERPINE1, TGFBI, TPT1, ERAP1, CFI, ACTN4, C4A, STC2, CST3, KRT10, MFGE8, PRELP, CHID1, F5, CSTB, GC, RBP4, HMGB1, CCL2, CLU, HDGF, LMAN2, CALR, MANF, TIMP1, TPI1, ALB, INS, LAMB1, SPP1, B4GALT1, LPL, BMP1, LGALS3, LGALS1, GUSB, EFEMP1, CHI3L1, CD63, RBMX, ECM1, LAMP2, COL14A1, SFRP1, SFRP2, PPIA, HSPD1, PCSK1N, COPA, AEBP1, PXDN, NRP1, …	719	762	12833	3.06843	1.53262e-29	5.10875e-30	4.60457e-29
GOTERM_CC_DIRECT	GO:0043209~myelin sheath	43	4.61373	7.03417e-24	SEPT2, PDIA3, ATP5B, UCHL1, PGAM1, STIP1, RDX, CCT2, PRDX3, CCT3, PRDX1, CANX, PKM, ACTG1, CDC42, HSPA2, ALB, ACTR1A, HSPA5, MSN, EHD1, TUBA1B, HSPA9, TUBB4B, GDI1, GDI2, TCP1, CRYAB, TKT, DPYSL2, ATP1A2, SOD1, SOD2, GPI, YWHAG, CCT5, GNB2, DLD, ATP5A1, PDCD6IP, HSPD1, SEPT8, UBA52	719	115	12833	6.67375	3.34827e-21	8.37066e-22	1.00594e-20
UP_KEYWORDS	Signal	210	22.5322	7.78268e-21	SCPEP1, A2M, MASP1, LTBP2, POSTN, B2M, NOV, OGN, APP, CD44, CTGF, APOE, PLOD3, SERPINE1, APOH, ERAP1, CFI, STC2, C4A, PRELP, PLAUR, NPC2, F5, F2, LOC102164134, RBP4, NAGLU, IFI30, CALR, MANF, AHSG, CALU, LAMB2, INS, GALNS, NAGA, LAMB1, SPP1, BMP1, IL1RL1, GUSB, CHI3L1, CCDC80, GAS1, CD63, ECM1, EMILIN1, EPHA4, HYOU1, COL14A1, SFRP1, SFRP2, SFRP4, LOC100621838, HSPA13, LOC100524880, PXDN, NRP1, LD…	772	2279	15615	1.8638	2.36594e-18	5.91484e-19	1.0421e-17
UP_KEYWORDS	Disulfide bond	126	13.5193	9.27478e-19	MASP1, LTBP2, VTN, B2M, NOV, APP, CTGF, TGFBI, APOH, CFI, C4A, MFGE8, LOC100514839, NPC2, F5, F2, DLD, RBP4, FGFR1, HMGB1, CCL2, CLU, PTK7, IFI30, CALR, ITGB1, AHSG, TIMP1, LAMB2, ERO1A, ALB, INS, NAGA, GALNS, LAMB1, FN1, ANGPTL4, LPL, BMP1, EFEMP2, LOC100626701, MRC2, EFEMP1, CHI3L1, S100A11, AK2, LCN2, EPHA4, SFRP1, SFRP2, PPIA, SFRP4, PXDN, NRP1, PDIA3, LDLR, HEXA, HEXB, ANPEP, PRDX2, PDIA4, S…	772	1119	15615	2.27754	2.81953e-16	5.63906e-17	1.24189e-15
UP_KEYWORDS	Hydrolase	84	9.01288	2.85742e-18	SCPEP1, ATP5D, GNPDA1, IMPA1, MASP1, GNPDA2, THOP1, HEXA, UCHL1, HEXB, ANPEP, ATP2B1, DCPS, PGP, CASP3, ATP2B4, TPP1, ERAP1, CFI, MAN2B1, NT5E, MMP19, DDX39B, NUDT5, PPP1CC, MMP14, PPP1CB, PSMA2, GNS, PSMA1, CTSL, PSMA6, PRDX6, PSMA5, EIF4A2, PSMA4, EIF4A1, F2, PSMA3, GAA, CTSD, CTSC, RUVBL2, UCHL3, CTSB, CTSH, PREP, GANAB, AHCY, CTSA, PSMA8, PSMB5, PSMB4, PSMB7, PSMB6, PSMB1, PPP2CA, RNASET2, GA…	772	594	15615	2.86034	8.68656e-16	1.44776e-16	3.82609e-15
GOTERM_CC_DIRECT	GO:0031012~extracellular matrix	33	3.54077	4.2835e-18	AEBP1, LTBP2, IGFBP7, TNC, VIM, CLU, VTN, DCN, PCOLCE, AHSG, PKM, TUBB, HTRA1, APOE, TGFBI, SERPINE1, KRT1, THBS1, DPT, LGALS3, LGALS1, MMP19, EFEMP1, MFGE8, SOD1, MMP14, ECM1, ANXA2, JUP, HSP90B1, COL14A1, BGN, VCAN	719	90	12833	6.54441	2.03894e-15	4.07789e-16	6.12574e-15
GOTERM_CC_DIRECT	GO:0072562~blood microparticle	27	2.897	6.7175e-18	GC, TF, YWHAZ, A2M, CLU, AHSG, ACTG1, PFN1, APOA1, HSPA2, ALB, APOE, KRT1, ITIH4, SERPINC1, MSN, FN1, ANGPTL4, ACTC1, ACTA1, DNPEP, AMBP, AFM, HPX, F2, SDCBP, CP	719	58	12833	8.30874	3.19753e-15	5.32922e-16	9.60656e-15
UP_KEYWORDS	Secreted	81	8.69099	1.27281e-17	MASP1, VTN, SDC4, B2M, NOV, TTR, APOA1, SERPINA7, APOE, GSN, CTGF, TGFBI, SERPINE1, ITIH4, ITIH2, SERPINA1, COL11A2, CYR61, C4A, MFGE8, AMBP, INHBA, BGN, NPC2, F5, COL1A2, CTSD, CTSB, HMGB1, TF, RBP4, FMOD, CCL2, C3, TNC, CLU, COL3A1, IFI30, COL2A1, DCN, PCOLCE, AHSG, TIMP1, C1QTNF5, INS, ALB, RNASET2, DPT, ANGPTL4, SPP1, LPL, IL6, COL4A2, COL4A1, RNASE4, ICA, LGALS1, FBN1, CHI3L1, ANXA1, IGF2, S…	772	573	15615	2.85927	3.86933e-15	5.52761e-16	1.70429e-14
GOTERM_CC_DIRECT	GO:0005737~cytoplasm	207	22.2103	5.7293e-17	LDHB, S100A6, LDHA, TUBB2B, PGD, CTNNB1, DCPS, NOV, APP, PLS3, FTL, YARS, CAPNS1, CRYAB, RAN, KRT10, JUP, ST13, NME2, EIF2S1, SERBP1, RAD23B, ADSS, TALDO1, AHCY, GNAI2, CAPZB, CDC37, PFN1, PFN2, FAM213A, NAGA, PABPC1, NUDC, TUBB4B, DHX9, LOC100155138, CHI3L1, GARS, S100A11, EPRS, OXSR1, HNRNPA1, CCT7, EPHA4, CCT5, PCNA, DPP3, FERMT2, VBP1, ANPEP, NT5E, ACTA1, ANP32B, ACTA2, CLIC1, FLNC, EPB41L2, …	719	2145	12833	1.72243	5.28466e-14	7.54952e-15	1.55431e-13
INTERPRO	IPR001353:Proteasome, subunit alpha/beta	16	1.71674	1.48036e-16	PSMA7, PSMA8, PSMB8, PSMB9, PSMB5, PSMA2, PSMB4, PSMA1, PSMB7, PSMB6, PSMA6, PSMB1, PSMA5, PSMA4, PSMA3	764	19	14696	16.1984	1.57541e-13	1.57541e-13	1.88738e-13
UP_KEYWORDS	Nucleotide-binding	95	10.1931	3.8075e-16	SEPT2, TUBB2B, ATP5B, CCT2, CCT3, RAB1A, GSS, ATP2B1, ACTG1, WARS, CDC42, PRKAR2A, ATP2B4, TKFC, ACTR1A, TUBB6, PRKACA, TOP2A, TUBA1B, NT5E, YARS, HSP90AA1, ACTA1, KIF5B, PFKL, ACTA2, RAN, DDX39B, AARS, EIF2S3, UBE2I, MYH9, UBE2N, NME2, UBE2K, NME1, EIF4A2, EIF4A1, LOC100737797, RUVBL2, SEPT6, SEPT7, SEPT8, SEPT9, ADSS, FGFR1, LOC100158003, GNAI2, HK1, LOC102163415, HPRT1, EPHB3, CMPK1, HSPA1L, I…	772	780	15615	2.46351	1.01252e-13	1.26565e-14	4.44089e-13
GOTERM_CC_DIRECT	GO:0005829~cytosol	97	10.4077	4.14169e-16	EIF6, S100A6, NRP1, SNRPD3, UCHL1, IDE, COPS4, PGAM1, PRDX4, PGAM2, PRDX5, CLTC, RAB1A, CTNNB1, ACTR2, CDC42, CRYL1, CASP3, PGP, GOT1, GSN, BAG3, RHOA, PPP2R1A, CAPNS1, CRYAB, AIFM1, AARS, PFKP, RAP1GDS1, MYH9, CTNNA1, DCTN1, JUP, PGM3, NME1, IPO7, PGM1, TXNRD1, PDCD6IP, STMN1, VPS26A, CTSH, MDH1, ME1, VPS29, RAB7A, GCLC, AHCY, CLU, VIM, HK1, ASNS, EEA1, CALR, HPRT1, CDC37, IARS, ANXA7, TPI1, AKR…	719	718	12833	2.41127	2.11386e-13	2.64233e-14	6.32827e-13
UP_KEYWORDS	Chaperone	20	2.14592	4.50518e-16	TCP1, HSP90AA1, CRYAB, CLU, VBP1, CCT2, LOC102163415, CCT3, CALR, CANX, CCT7, HSPA1L, HSP90B1, CCT5, CCT4, PFDN4, CCT8, HSPB1, HSPD1, CHORDC1	772	36	15615	11.237	1.35003e-13	1.4988e-14	5.9952e-13
UP_KEYWORDS	Glycoprotein	65	6.97425	9.02024e-16	LDLR, UCHL1, HEXB, ANPEP, VTN, SDC4, GPC4, TTR, APP, APOA1, SERPINA7, APOE, SERPINE1, ITIH4, ITIH2, SERPINA1, GPC1, CRYAB, MFGE8, JUP, AMBP, INHBA, BGN, NPC2, F5, F2, CTSD, CTSB, CTSH, MDH2, TF, FMOD, GANAB, C3, TNC, VIM, CLU, IFI30, DCN, ITGB1, TIMP1, AHSG, ERO1A, RNASET2, GALNS, ANGPTL4, SPP1, GBA, LPL, ICA, PSAP, GUSB, FBN1, CHI3L1, IGF2, SPARC, PLG, AFP, HSP90B1, PPIA, HPX, ATP5A1, IGFBP2, IG…	772	425	15615	3.09349	2.70006e-13	2.69784e-14	1.18794e-12
GOTERM_MF_DIRECT	GO:0044822~poly(A) RNA binding	95	10.1931	9.99036e-16	HSP90AB1, S100A4, PDIA3, SNRPD3, NAP1L1, SYNCRIP, CCT3, PDIA4, PRDX1, NAP1L4, CANX, YBX1, PKM, SND1, PCBP2, RPL12, NQO1, TOP2A, KPNB1, YARS, ACTN4, RAN, DDX39B, PTBP1, KTN1, EEF2, UBE2I, RPS4X, MYH9, PPP1CC, CTNNA1, UBE2N, EIF4G1, CRKL, UBFD1, TBCA, NME1, EIF4A2, EIF2S1, GRN, IPO5, ARCN1, CSTB, RPS12, PEBP1, MAPRE1, GLRX3, HMGB1, YWHAZ, GANAB, FKBP4, HDGF, STIP1, RDX, DCN, PFN1, ANXA7, RPS28, EIF…	665	659	11048	2.39497	6.34492e-13	6.34492e-13	1.4877e-12
UP_KEYWORDS	Threonine protease	15	1.60944	1.1467e-15	PSMA8, PSMB8, PSMB9, PSMB5, PSMA2, PSMB4, PSMA1, PSMB7, PSMB6, PSMB1, PSMA6, PSMA5, PSMA4, PSMA3	772	18	15615	16.8556	3.37508e-13	3.06422e-14	1.4877e-12
KEGG_PATHWAY	ssc03050:Proteasome	24	2.57511	1.30772e-15	PSMA7, PSMA8, PSMB8, PSMB9, PSMB5, PSMA2, PSMA1, PSMB4, PSMB7, PSMB6, PSMD13, PSMA6, PSME1, PSMB1, PSME2, PSMD11, PSMA5, PSMC3, PSMB3, PSMA4, PSMD1, PSMA3, PSMD2	486	45	7001	7.68285	3.41061e-13	3.41061e-13	1.73195e-12
GOTERM_BP_DIRECT	GO:0051603~proteolysis involved in cellular protein catabolic process	21	2.25322	1.46265e-15	SCPEP1, CTSZ, IDE, CTSA, CAPN2, PSMA7, PSMB8, PSMB9, PSMB5, PSMB4, PSMA1, PSMB7, PSMB6, PSMA6, PSMB1, PSMA5, CTSC, HSPA5, CTSB, CTSH	677	37	11368	9.53044	3.29214e-12	3.29214e-12	2.52021e-12
GOTERM_MF_DIRECT	GO:0004298~threonine-type endopeptidase activity	16	1.71674	4.86425e-15	PSMA7, PSMA8, PSMB8, PSMB9, PSMB5, PSMA2, PSMB4, PSMA1, PSMB7, PSMB6, PSMA6, PSMB1, PSMA5, PSMA4, PSMA3	665	20	11048	13.2908	3.10196e-12	1.55098e-12	7.27196e-12
UP_KEYWORDS	Proteasome	17	1.82403	8.34306e-15	PSMA8, PSMB8, PSMB9, PSMB5, PSMA2, PSMB4, PSMA1, PSMB7, PSMB6, PSMA6, PSMB1, PSME1, PSME2, PSMA5, PSMA4, PSMA3	772	27	15615	12.7353	2.53131e-12	2.10942e-13	1.11466e-11
GOTERM_BP_DIRECT	GO:0006457~protein folding	30	3.21888	1.65776e-14	LOC100524880, HSP90AB1, PDIA3, FKBP4, VBP1, LOC102163415, CCT3, PDIA4, CALR, CANX, CDC37, NUDC, HSPA9, TXNL1, TCP1, HSP90AA1, AARS, ERP29, MESDC2, CCT6A, CCT7, PFDN2, CCT5, HSP90B1, CCT4, PPIA, PFDN5, PFDN4, CCT8, HSPD1	677	90	11368	5.59724	3.7733e-11	1.88665e-11	2.88769e-11
UP_KEYWORDS	Actin-binding	24	2.57511	1.80553e-13	LOC100625519, MYO1C, CNN3, ACTN4, FSCN1, ACTN2, RDX, MYH9, FLNC, TPM1, CAPZB, TPM4, VCL, DSTN, PFN1, PFN2, ARPC3, GSN, CFL1, SPTBN1, CNN2, CNN1, MYLK, PLS3	772	71	15615	6.83719	5.48788e-11	4.2214e-12	2.41718e-10
UP_KEYWORDS	Protease	43	4.61373	2.1605e-13	SCPEP1, PREP, MASP1, THOP1, UCHL1, CTSA, ANPEP, PSMA8, PSMB5, PSMB4, CASP3, PSMB7, PSMB6, PSMB1, TPP1, ERAP1, CFI, BMP1, MMP19, MMP14, CAPN2, PSMB8, XPNPEP1, PLG, CAPN1, PSMB9, DNPEP, PSMA2, PSMA1, CTSL, PSMA6, PSMA5, OTUB1, PSMA4, PSMA3, F2, CTSD, CTSC, UCHL3, LTA4H, CTSB, CTSH	772	233	15615	3.73282	6.5679e-11	4.69136e-12	2.89291e-10
GOTERM_CC_DIRECT	GO:0016020~membrane	90	9.65665	2.25257e-13	HSP90AB1, LDHA, HEXA, HEXB, PGAM1, NAP1L1, SYNCRIP, RPLP2, SDC4, ACTR3, CDC42, ACTR2, P4HA1, PCBP1, SND1, PCBP2, RHOA, PSMD2, RPL12, LOXL3, CFI, KIF5B, PFKL, RAN, PTBP1, HNRNPA2B1, ERP29, AARS, PFKP, KRT10, RPS4X, NCAM1, EIF4G1, NUCB1, CHID1, F5, PRDX6, IPO7, PSME2, EIF2S1, SERBP1, RPS12, EEF1G, CLIP1, CTSC, VCAN, STMN1, DYNLRB1, MVP, PREP, GANAB, ITGB1, CAPZB, TPM4, CALU, PFN1, ARPC3, EIF3H, HNR…	719	707	12833	2.27207	1.07226e-10	1.1914e-11	3.22142e-10
UP_KEYWORDS	Ubl conjugation	35	3.75536	2.768e-13	ME1, LDHA, LDLR, VIM, CLU, HPRT1, ITGB1, DSTN, RPS3, TUBB, APP, TPI1, SORBS2, PPP2CA, RPL10A, RPS21, TOP2A, GAPDH, TUBA1B, HSP90AA1, DDX39B, AARS, LMNA, ANXA1, STAT1, ANXA4, ANXA2, GPI, VCP, PPIA, RPS17, EEF1G, IRF3, UBA52, MDH1	772	159	15615	4.45241	8.41407e-11	5.6094e-12	3.70604e-10
UP_KEYWORDS	Methylation	25	2.6824	3.63561e-13	TF, RBP4, ACTA1, ICA, CRYAB, CS, LMNA, RPS3, GOT2, CDC42, TUBB, TPI1, DES, RPS19, VCP, ALB, PPP2CA, HSPB1, HSPA5, STMN1, ATP5A1, TUBA1B, GAPDH, UBA52, MDH1	772	80	15615	6.32084	1.10534e-10	6.90836e-12	4.86855e-10
KEGG_PATHWAY	ssc01130:Biosynthesis of antibiotics	45	4.82833	4.56184e-13	BCAT1, LDHB, LDHA, TALDO1, ALDOC, PGD, PGAM1, HK1, PGAM2, ACAT2, GOT2, PKM, GALM, TPI1, PGP, GOT1, AKR1A1, ENO3, IDH1, RPIA, BPNT1, GAPDH, FH, PFKL, CS, FDPS, AK3, AK2, TKT, GPI, PGM3, PGLS, NME2, CTH, NME1, PGM1, DLD, PHGDH, PGK1, PSAT1, MDH2, ALDH9A1, UGP2, MDH1, PGK2	486	191	7001	3.39393	1.16785e-10	5.83924e-11	5.94846e-10
UP_KEYWORDS	Cytoskeleton	27	2.897	7.09455e-13	LOC100158003, TUBB2B, RDX, ARPC5, CAPZB, TPM1, TPM4, VCL, RPS3, CDC42, TUBB, ARPC3, GSN, PPP2CA, PAFAH1B1, MSN, TUBA1B, GAPDH, TUBB4B, LOC100625519, ACTA1, LOC100155138, FSCN1, JUP, CFL1, HSPB1, STMN1	772	97	15615	5.63011	2.15667e-10	1.26863e-11	9.49929e-10
KEGG_PATHWAY	ssc01200:Carbon metabolism	32	3.43348	8.17052e-13	ME1, TALDO1, ALDOC, GLUD1, PGD, PGAM1, PGAM2, HK1, ACAT2, GOT2, PKM, PGP, TPI1, GOT1, TKFC, ENO3, IDH1, RPIA, GAPDH, FH, PFKL, CS, TKT, GPI, PGLS, DLD, PHGDH, PSAT1, PGK1, MDH2, MDH1, PGK2	486	103	7001	4.47545	2.09155e-10	6.97185e-11	1.06534e-09
UP_KEYWORDS	Extracellular matrix	22	2.36052	1.53942e-12	FMOD, COL4A2, COL4A1, TNC, LGALS1, FBN1, COL3A1, COL2A1, SPARC, DCN, COL5A3, COL5A2, COL5A1, ANXA2, FBLN1, BGN, CTGF, TGFBI, COL1A2, COL11A2, ANGPTL4, DPT	772	64	15615	6.95292	4.67988e-10	2.59993e-11	2.06131e-09
KEGG_PATHWAY	ssc04510:Focal adhesion	44	4.72103	2.87135e-12	TLN1, TNC, COL3A1, VTN, ITGB1, VCL, MYL9, CTNNB1, ACTG1, CDC42, LAMB2, COL6A3, RHOA, COL6A2, COL6A1, ZYX, COL11A2, LAMB1, THBS1, THBS3, FN1, SPP1, COL4A2, COL4A1, ACTN4, ACTN1, ACTN2, PPP1CC, FLNC, COL5A3, CAPN2, PPP1CB, COL5A2, COL5A1, LAMA4, CRKL, ITGA5, ITGA8, COL1A2, RAP1B, LAMC1, CRK, MYLK, PARVA	486	193	7001	3.28412	7.35071e-10	1.83768e-10	3.74411e-09
UP_KEYWORDS	Calcium	42	4.50644	7.71038e-12	S100A4, S100A6, NRP1, MASP1, CALR, TPM4, MYL9, ANXA6, ATP2B1, ANXA7, ATP2B4, GSN, FAT1, GALNS, TPT1, S100A2, BMP1, CAPNS1, EFEMP2, FBN1, EFEMP1, MMP19, ANXA1, S100A11, TKT, NID2, SPARC, ANXA5, CAPN2, MMP14, ANXA4, CAPN1, ANXA2, GNS, FBLN1, HSP90B1, F5, ANXA11, F2, LOC100621379, CDH11	772	248	15615	3.42549	2.34396e-09	1.23366e-10	1.03242e-08
GOTERM_CC_DIRECT	GO:0005578~proteinaceous extracellular matrix	33	3.54077	7.93064e-12	FMOD, LUM, TNC, POSTN, DCN, TIMP1, NOV, GPC4, CTGF, COL6A3, TGFBI, COL6A2, COL11A2, GPC1, DPT, ANGPTL4, CYR61, COL4A1, IL1RL1, LGALS1, FBN1, SPARC, COL5A3, COL5A2, COL5A1, PRELP, EMILIN1, FBLN1, BGN, SFRP1, COL1A2, VCAN, ADAMTS2	719	142	12833	4.14787	3.77499e-09	3.77499e-10	1.13415e-08
KEGG_PATHWAY	ssc04512:ECM-receptor interaction	27	2.897	1.16856e-11	COL4A2, COL4A1, TNC, COL3A1, HSPG2, VTN, COL5A3, SDC4, COL5A2, ITGB1, COL5A1, LAMA4, LAMB2, CD44, ITGA5, ITGA8, COL6A3, COL1A2, COL6A2, COL6A1, LAMC1, LAMB1, COL11A2, THBS1, THBS3, FN1, SPP1	486	81	7001	4.80178	2.9915e-09	5.983e-10	1.52373e-08
GOTERM_CC_DIRECT	GO:0005839~proteasome core complex	12	1.28755	1.73485e-11	PSMB5, PSMB4, PSMA1, PSMB7, PSMB6, PSMB1, PSMA6, PSMA5, PSMA7, PSMB8, PSMB9	719	15	12833	14.2787	8.25787e-09	7.50715e-10	2.48097e-08
UP_KEYWORDS	Protein biosynthesis	19	2.03863	6.42774e-11	EIF6, YARS, EEF1B2, AARS, EIF2S3, EIF5A, EIF4G1, IARS, WARS, EIF3G, EIF3H, EIF4A2, EIF2S1, EIF4A1, LOC100737797, EEF1G, EIF3J, EEF1D, EIF3M	772	55	15615	6.9874	1.95403e-08	9.77016e-10	8.60674e-08
UP_KEYWORDS	Glycolysis	12	1.28755	9.18464e-11	PKM, GPI, TPI1, PFKL, ALDOC, PGAM1, HK1, ENO3, PGAM2, PGK1, GAPDH, PGK2	772	18	15615	13.4845	2.79213e-08	1.32959e-09	1.22982e-07
UP_KEYWORDS	ATP-binding	68	7.29614	2.24301e-10	ATP5B, CCT2, CCT3, GSS, ACTG1, ATP2B1, WARS, ATP2B4, TKFC, ACTR1A, PRKACA, TOP2A, YARS, HSP90AA1, PFKL, KIF5B, ACTA1, ACTA2, DDX39B, AARS, UBE2I, MYH9, UBE2N, NME2, UBE2K, NME1, EIF4A2, EIF4A1, RUVBL2, FGFR1, HK1, LOC102163415, EPHB3, CMPK1, HSPA1L, IARS, UBE2D2, HSPA2, HSPA4, HSPA5, HSPA9, DHX9, TCP1, ACTC1, MYO1C, AXL, AK2, ATP1A1, OXSR1, ATP1A2, UBE2L3, CCT7, EPHA4, HYOU1, HSP90B1, CCT5, CCT4,…	772	597	15615	2.30388	6.81874e-08	3.09943e-09	3.00339e-07
GOTERM_MF_DIRECT	GO:0005509~calcium ion binding	65	6.97425	5.05998e-10	S100A4, S100A6, MASP1, LDLR, LTBP2, CLSTN1, TPD52, PRKCSH, CANX, EFHD2, GSN, TPT1, PLS3, S100A2, CAPNS1, ACTN4, MMP19, ACTN2, MMP14, LOC100514839, NUCB1, NUCB2, F2, VCAN, LOC100621379, MYL6, FKBP9, CALR, CALU, MYL9, ANXA6, ANXA7, FAT1, EHD1, THBS1, SDF4, EHD2, THBS3, BMP1, SVEP1, LOC100626701, EFEMP2, FBN1, EFEMP1, S100A11, ANXA1, NID2, SPARC, ANXA5, CAPN2, ANXA4, S100A13, CAPN1, ANXA2, FBLN1, LR…	665	472	11048	2.28788	3.21309e-07	1.07103e-07	7.53118e-07
KEGG_PATHWAY	ssc05100:Bacterial invasion of epithelial cells	24	2.57511	6.9474e-10	CLTB, SEPT2, ARPC5, CLTC, CTNNA1, ITGB1, SEPT11, VCL, CTNNB1, ARPC1A, ACTG1, ARPC1B, CDC42, CTTN, CRKL, ARPC3, ITGA5, ARPC2, RHOA, SEPT6, CRK, SEPT8, SEPT9, FN1	486	76	7001	4.54906	1.77853e-07	2.96422e-08	9.059e-07
GOTERM_MF_DIRECT	GO:0005200~structural constituent of cytoskeleton	18	1.93133	1.50981e-09	TLN1, LOC100158003, TUBB2B, LOC100155138, VIM, ARPC5, ACTR3, ACTG1, EPB41L2, ARPC1B, ACTR2, TUBB, ARPC3, ARPC2, SPTBN1, TUBB6, TUBA1B, TUBB4B	665	49	11048	6.10293	9.58731e-07	2.39683e-07	2.24718e-06
KEGG_PATHWAY	ssc01230:Biosynthesis of amino acids	21	2.25322	1.90403e-09	BCAT1, TALDO1, PFKL, ALDOC, CS, PGAM1, PGAM2, TKT, GOT2, PKM, CTH, TPI1, GOT1, PHGDH, ENO3, IDH1, RPIA, PSAT1, PGK1, GAPDH, PGK2	486	61	7001	4.95922	4.87432e-07	6.96331e-08	2.48275e-06
GOTERM_BP_DIRECT	GO:0005975~carbohydrate metabolic process	26	2.7897	1.91658e-09	LDHB, LDHA, GNPDA1, TALDO1, GANAB, GNPDA2, HEXA, GUSB, CS, HEXB, CHI3L1, SLC3A2, CHST3, LOC100621421, PGM3, PGLS, CHID1, GBE1, PYGL, PGM1, NAGA, GAA, CP, MDH2, GBA, MDH1	677	106	11368	4.11873	4.37171e-06	1.45724e-06	3.34579e-06
INTERPRO	IPR027410:TCP-1-like chaperonin intermediate domain	9	0.965665	2.0895e-09	CCT7, CCT5, TCP1, CCT4, CCT8, CCT2, LOC102163415, CCT6A, CCT3	764	10	14696	17.312	2.965e-06	1.4825e-06	3.44847e-06
INTERPRO	IPR017998:Chaperone tailless complex polypeptide 1 (TCP-1)	9	0.965665	2.0895e-09	CCT7, CCT5, TCP1, CCT4, CCT8, CCT2, LOC102163415, CCT3, HSPD1	764	10	14696	17.312	2.965e-06	1.4825e-06	3.44847e-06
UP_KEYWORDS	Lysosome	14	1.50215	2.14644e-09	GNS, NPC2, LDLR, PRDX6, RNASET2, GUSB, HEXB, GALNS, CTSD, IFI30, CTSB, CTSH, GBA	772	33	15615	8.58102	6.52518e-07	2.83703e-08	2.87409e-06
UP_KEYWORDS	Isopeptide bond	24	2.57511	2.18131e-09	HMGB1, VIM, DDX39B, ANXA1, LMNA, HPRT1, STAT1, ITGB1, ANXA4, TPM1, ANXA2, RPS3, TUBB, APP, TPI1, RPS17, PPIA, EEF1G, IRF3, RPL10A, RPS21, TUBA1B, TOP2A, UBA52	772	108	15615	4.49482	6.63119e-07	2.763e-08	2.92078e-06
GOTERM_CC_DIRECT	GO:0005874~microtubule	23	2.46781	2.35776e-09	TCP1, LOC100158003, TUBB2B, KIF5B, LOC100155138, MAP1B, CCT2, CCT3, DPYSL2, IQGAP1, DCTN1, CCT7, TUBB, CCT5, CCT4, CCT8, TUBB6, PAFAH1B1, MAPRE1, STMN1, DYNC1I2, SEPT9, TUBB4B	719	89	12833	4.61251	1.1223e-06	9.35247e-08	3.37179e-06
KEGG_PATHWAY	ssc04142:Lysosome	29	3.11159	3.7998e-09	NAGLU, CLTB, AP1B1, ATP6AP1, HEXA, HEXB, CTSA, CLTC, ASAH1, TPP1, GALNS, NAGA, MAN2B1, GBA, CTSZ, PSAP, GUSB, CD63, GNS, CTSL, LAMP2, NPC2, IGF2R, ARSA, GAA, CTSD, CTSC, CTSB, CTSH	486	117	7001	3.57056	9.72748e-07	1.21594e-07	4.95472e-06
INTERPRO	IPR027413:GroEL-like equatorial domain	10	1.07296	4.14245e-09	CCT7, CCT5, TCP1, CCT4, CCT8, CCT2, LOC102163415, CCT6A, CCT3, HSPD1	764	14	14696	13.7397	5.87812e-06	1.95938e-06	6.83661e-06
GOTERM_CC_DIRECT	GO:0044297~cell body	13	1.39485	6.86412e-09	TCP1, ACTC1, ACTA1, GNAI2, ACTA2, CCT2, CCT3, PARK7, CCT7, CCT5, TUBB, CCT4, CCT8	719	27	12833	8.59367	3.26732e-06	2.51333e-07	9.81624e-06
INTERPRO	IPR023332:Proteasome A-type subunit	8	0.858369	7.56814e-09	PSMA2, PSMA1, PSMA6, PSMA5, PSMA4, PSMA3, PSMA7, PSMA8	764	8	14696	19.2356	1.07391e-05	2.6848e-06	1.24903e-05
INTERPRO	IPR002194:Chaperonin TCP-1, conserved site	8	0.858369	7.56814e-09	CCT7, CCT5, TCP1, CCT4, CCT8, CCT2, LOC102163415, CCT3	764	8	14696	19.2356	1.07391e-05	2.6848e-06	1.24903e-05
GOTERM_BP_DIRECT	GO:0045454~cell redox homeostasis	17	1.82403	7.72311e-09	GLRX3, TXNL1, GCLC, PDIA3, AIFM1, PRDX4, PRDX5, PRDX2, PDIA4, PRDX3, PRDX1, TXNDC12, ERO1A, PRDX6, DLD, TXNRD1, APEX1	677	48	11368	5.94707	1.76163e-05	4.4041e-06	1.34823e-05
GOTERM_MF_DIRECT	GO:0008201~heparin binding	22	2.36052	9.42591e-09	FMOD, LPL, FGFR1, FBN1, CCDC80, POSTN, VTN, COL5A3, COL5A1, PCOLCE, PRELP, NOV, APP, SFRP1, APOE, CTGF, CLEC3B, SERPINC1, THBS1, PDCD5, THBS3, CYR61	665	82	11048	4.45729	5.98544e-06	1.19709e-06	1.40294e-05
INTERPRO	IPR027409:GroEL-like apical domain	10	1.07296	9.87867e-09	CCT7, CCT5, TCP1, CCT4, CCT8, CCT2, LOC102163415, CCT6A, CCT3, HSPD1	764	15	14696	12.8237	1.40177e-05	2.80356e-06	1.63035e-05
INTERPRO	IPR002423:Chaperonin Cpn60/TCP-1	10	1.07296	9.87867e-09	CCT7, CCT5, TCP1, CCT4, CCT8, CCT2, LOC102163415, CCT6A, CCT3, HSPD1	764	15	14696	12.8237	1.40177e-05	2.80356e-06	1.63035e-05
KEGG_PATHWAY	ssc00010:Glycolysis / Gluconeogenesis	19	2.03863	1.28667e-08	LDHB, LDHA, PFKL, ALDOC, PGAM1, PGAM2, HK1, PKM, GPI, GALM, TPI1, AKR1A1, PGM1, DLD, ENO3, PGK1, GAPDH, ALDH9A1, PGK2	486	55	7001	4.97639	3.29386e-06	3.65985e-07	1.67774e-05
GOTERM_BP_DIRECT	GO:0007155~cell adhesion	27	2.897	1.84902e-08	TLN1, IGFBP7, TNC, VTN, POSTN, VCL, CTNNB1, NOV, APP, CD44, CTGF, TGFBI, RHOA, THBS1, THBS3, CYR61, SPP1, DPT, B4GALT1, RPSA, ICAM1, MFGE8, CD63, COL5A1, NCAM1, LAMA4, VCAN	677	126	11368	3.59823	4.21753e-05	8.43521e-06	3.22785e-05
INTERPRO	IPR016050:Proteasome, beta-type subunit, conserved site	9	0.965665	2.09348e-08	PSMB5, PSMB4, PSMB7, PSMB6, PSMB1, PSMA4, PSMB8, PSMB9	764	12	14696	14.4267	2.97061e-05	4.95107e-06	3.45504e-05
GOTERM_BP_DIRECT	GO:0030199~collagen fibril organization	12	1.28755	2.12564e-08	FMOD, P4HA1, SFRP2, PLOD3, LUM, COL3A1, COL2A1, ADAMTS2, COL5A2, COL5A1, DPT, ANXA2	677	23	11368	8.7609	4.84846e-05	8.08094e-06	3.71074e-05
GOTERM_MF_DIRECT	GO:0005201~extracellular matrix structural constituent	13	1.39485	2.51258e-08	COL4A2, COL4A1, FBN1, COL3A1, COL2A1, COL5A3, COL5A2, COL5A1, PRELP, COL1A2, VCAN, LAMB1, COL11A2	665	28	11048	7.71343	1.59547e-05	2.65914e-06	3.73967e-05
KEGG_PATHWAY	ssc04141:Protein processing in endoplasmic reticulum	33	3.54077	2.75105e-08	HSP90AB1, RAD23B, SEC31A, GANAB, PDIA3, RAD23A, LMAN2, PDIA4, UBQLN1, CALR, PRKCSH, CANX, HSPA1L, UBE2D2, ERO1A, HSPA2, HSPA5, SEC23A, HSP90AA1, RRBP1, CRYAB, CKAP4, ERP29, NSFL1C, CAPN2, CAPN1, HYOU1, HSP90B1, VCP, EIF2S1, TXNDC5, SEC13	486	159	7001	2.98979	7.04265e-06	7.04267e-07	3.5872e-05
GOTERM_CC_DIRECT	GO:0048471~perinuclear region of cytoplasm	39	4.18455	3.14158e-08	S100A4, TF, GALNT2, SEC31A, STX7, CLU, PRDX5, UBQLN1, CALR, TPD52, ITGB1, CTNNB1, RACK1, ANXA6, APP, SET, KIRREL, SORBS2, FAT1, PAFAH1B1, MSN, EHD1, EHD2, APEX1, THBS3, SEC23A, TWF1, ACTN4, STC2, YWHAB, CHI3L1, ANXA4, INHBA, HSP90B1, GNB2, EIF4A2, CTSB, SEPT9, MVP	719	256	12833	2.71909	1.49538e-05	1.06814e-06	4.49271e-05
GOTERM_BP_DIRECT	GO:0006096~glycolytic process	11	1.18026	5.55177e-08	GPI, TPI1, ALDOC, PGAM1, HK1, ENO3, PGAM2, PGK1, GAPDH, ENO1, PGK2	677	20	11368	9.23545	0.000126628	1.80907e-05	9.69177e-05
GOTERM_BP_DIRECT	GO:0010951~negative regulation of endopeptidase activity	12	1.28755	1.03014e-07	AMBP, APP, SERPINA7, C3, SERPINE1, ITIH4, CSTB, SERPINB1, ITIH2, SERPINA1, TIMP1, AHSG	677	26	11368	7.75003	0.000234946	2.93713e-05	0.000179832
GOTERM_CC_DIRECT	GO:0005764~lysosome	24	2.57511	1.0643e-07	RAB7A, CTSZ, LDLR, PSAP, GUSB, HEXA, HEXB, IFI30, CAPN2, ASAH1, CAPN1, PLBD2, GNS, CHID1, NPC2, TPP1, PRDX6, RNASET2, GALNS, CTSD, CTSC, CTSB, CTSH	719	117	12833	3.66121	5.06592e-05	3.37736e-06	0.000152203
KEGG_PATHWAY	ssc05146:Amoebiasis	25	2.6824	1.06494e-07	RAB7A, COL4A2, IL6, COL4A1, ACTN4, COL3A1, ACTN1, ACTN2, COL5A3, COL5A2, COL5A1, VCL, LAMA4, CASP3, LAMB2, SERPINB2, COL1A2, HSPB1, SERPINB1, PRKACA, LAMC1, LAMB1, COL11A2, CD14, FN1	486	104	7001	3.46282	2.72622e-05	2.47841e-06	0.000138862
INTERPRO	IPR000426:Proteasome, alpha-subunit, N-terminal domain	7	0.751073	1.28622e-07	PSMA2, PSMA1, PSMA6, PSMA5, PSMA4, PSMA3, PSMA8	764	7	14696	19.2356	0.000182498	2.60732e-05	0.000212275
GOTERM_CC_DIRECT	GO:0019773~proteasome core complex, alpha-subunit complex	7	0.751073	2.00501e-07	PSMA2, PSMA1, PSMA6, PSMA5, PSMA4, PSMA3, PSMA8	719	7	12833	17.8484	9.54339e-05	5.96488e-06	0.000286732
GOTERM_CC_DIRECT	GO:0005832~chaperonin-containing T-complex	7	0.751073	2.00501e-07	CCT7, CCT5, TCP1, CCT4, CCT8, CCT2, CCT3	719	7	12833	17.8484	9.54339e-05	5.96488e-06	0.000286732
INTERPRO	IPR023333:Proteasome B-type subunit	8	0.858369	2.71933e-07	PSMB5, PSMB4, PSMB7, PSMB6, PSMB1, PSMB8, PSMB9	764	11	14696	13.9895	0.000385799	4.8233e-05	0.000448792
GOTERM_BP_DIRECT	GO:1904871~positive regulation of protein localization to Cajal body	7	0.751073	2.87779e-07	CCT7, CCT5, TCP1, CCT4, CCT8, CCT2, CCT3	677	7	11368	16.7917	0.000656208	7.29333e-05	0.000502377
SMART	SM00948:SM00948	7	0.751073	2.93195e-07	PSMA2, PSMA1, PSMA6, PSMA5, PSMA4, PSMA3, PSMA8	438	7	7312	16.6941	7.62277e-05	7.62277e-05	0.000383237
GOTERM_CC_DIRECT	GO:0030175~filopodium	12	1.28755	3.19791e-07	LOC100625519, CDC42, ACTC1, TWF1, ACTA1, ACTA2, FAT1, FSCN1, RDX, ACTN2, MSN, ITGB1	719	30	12833	7.13936	0.000152209	8.95412e-06	0.000457326
INTERPRO	IPR009030:Insulin-like growth factor binding protein, N-terminal	19	2.03863	4.02572e-07	BMP1, SVEP1, LDLR, LTBP2, EFEMP2, IGFBP7, EFEMP1, FBN1, NID2, LOC100514839, NOV, FBLN1, LRP1, CTGF, HTRA1, IGFBP2, IGFBP4, CYR61, IGFBP5	764	87	14696	4.20088	0.000571086	6.34701e-05	0.000664393
GOTERM_BP_DIRECT	GO:0055114~oxidation-reduction process	26	2.7897	4.25245e-07	ME1, LDHB, LDHA, GLUD1, PGD, IFI30, PRDX2, FTH1, CRYL1, AKR1A1, ERO1A, FAM213A, GSTO1, GAPDH, TXNL1, PTGR1, GDI2, QDPR, SOD1, SOD2, PRDX6, AKR1B1, DLD, PHGDH, TXNRD1, ALDH9A1	677	137	11368	3.18675	0.000969514	9.69938e-05	0.000742352
INTERPRO	IPR017853:Glycoside hydrolase, superfamily	14	1.50215	4.89935e-07	NAGLU, GANAB, GUSB, HEXA, HEXB, CHI3L1, SLC3A2, LOC100621421, FUCA1, CHID1, GBE1, NAGA, GAA, GBA	764	47	14696	5.72975	0.000694976	6.95194e-05	0.000808575
INTERPRO	IPR000885:Fibrillar collagen, C-terminal	7	0.751073	4.91784e-07	COL3A1, COL1A2, COL2A1, COL11A2, COL5A3, COL5A2, COL5A1	764	8	14696	16.8312	0.000697599	6.34382e-05	0.000811627
GOTERM_BP_DIRECT	GO:0050821~protein stabilization	19	2.03863	6.18377e-07	TCP1, CLU, IFI30, CCT2, CCT3, CALR, PARK7, CDC37, CCT7, PFN1, LAMP2, PFN2, CCT5, CCT4, APOA1, BAG3, CCT8, HSPD1, GAPDH	677	79	11368	4.03852	0.00140953	0.000128221	0.0010795
UP_SEQ_FEATURE	active site:Proton donor	15	1.60944	7.27755e-07	ME1, GPI, GALM, GANAB, AKR1A1, RNASE4, PPP2CA, GUSB, HEXB, AKR1B1, PHGDH, ENO3, ANPEP, PPP1CB, GBA	179	23	1139	4.14987	0.000518028	0.000518028	0.00109999
GOTERM_CC_DIRECT	GO:0002199~zona pellucida receptor complex	7	0.751073	7.63883e-07	CCT7, CCT5, TCP1, CCT4, CCT8, CCT2, CCT3	719	8	12833	15.6174	0.000363542	2.02003e-05	0.00109241
UP_KEYWORDS	Magnesium	21	2.25322	7.99006e-07	ADSS, IMPA1, TKT, ATP1A1, COMT, OXSR1, ATP1A2, HPRT1, ITGB1, ATP2B1, GSS, PKM, PGM3, NME2, TKFC, PGM1, ENO3, IDH1, APEX1, TOP2A, UGP2	772	115	15615	3.69357	0.000242868	9.71587e-06	0.00106986
GOTERM_CC_DIRECT	GO:0030027~lamellipodium	18	1.93133	8.86351e-07	LOC100625519, DBNL, ACTC1, ACTA1, ACTA2, FSCN1, RDX, CTNNA1, CAPZB, ITGB1, CTNNB1, ACTR3, NME2, ARPC3, SORBS2, FAT1, RHOA, PARVA	719	77	12833	4.17235	0.000421814	2.22052e-05	0.00126754
INTERPRO	IPR018097:EGF-like calcium-binding, conserved site	16	1.71674	1.05129e-06	BMP1, SVEP1, LTBP2, MASP1, LDLR, EFEMP2, EFEMP1, FBN1, NID2, LOC100514839, FBLN1, LRP1, FAT1, VCAN, THBS3, VLDLR	764	66	14696	4.66318	0.00149068	0.000124308	0.00173502
INTERPRO	IPR001715:Calponin homology domain	14	1.50215	1.06946e-06	CNN3, ACTN4, IQGAP2, ACTN2, FLNC, TAGLN2, IQGAP1, TAGLN, SPTBN1, CNN2, MAPRE1, CNN1, PLS3, PARVA	764	50	14696	5.38597	0.00151641	0.000116729	0.001765
SMART	SM00038:COLFI	7	0.751073	1.11354e-06	COL3A1, COL1A2, COL2A1, COL11A2, COL5A3, COL5A2, COL5A1	438	8	7312	14.6073	0.000289477	0.000144749	0.0014555
UP_KEYWORDS	Oxidoreductase	32	3.43348	1.42416e-06	ME1, LDHB, YWHAZ, LDHA, GLUD1, PGD, IFI30, PRDX2, FTH1, OLFML3, CRYL1, ERO1A, AKR1A1, P4HA1, IDH1, GSTO1, GAPDH, PTGR1, QDPR, SOD1, SOD2, ADI1, PRDX6, AKR1B1, DLD, PHGDH, YWHAQ, TXNRD1, CP, MDH2, ALDH9A1, MDH1	772	245	15615	2.64185	0.00043285	1.66515e-05	0.00190693
UP_KEYWORDS	Initiation factor	10	1.07296	1.66442e-06	EIF4G1, EIF6, EIF3G, EIF3H, EIF2S1, EIF4A2, EIF4A1, EIF2S3, EIF3J, EIF3M	772	25	15615	8.09067	0.000505855	1.874e-05	0.00222863
UP_KEYWORDS	Redox-active center	8	0.858369	1.76217e-06	ERO1A, PDIA3, PRDX6, DLD, IFI30, TXNRD1, PRDX2, PDIA4	772	14	15615	11.5581	0.000535557	1.9132e-05	0.00235952
UP_KEYWORDS	Isomerase	14	1.50215	1.98123e-06	LOC100524880, PDIA3, PTPA, PGAM1, PGAM2, PDIA4, HYI, GPI, PGM3, GALM, TPI1, PPIA, RPIA, TOP2A	772	55	15615	5.14861	0.000602112	2.07685e-05	0.00265283
INTERPRO	IPR018247:EF-Hand 1, calcium-binding site	24	2.57511	1.99767e-06	S100A4, S100A6, CAPNS1, ACTN4, S100A11, SPARC, PRKCSH, CAPN2, MYL9, CAPN1, CALU, NUCB1, NUCB2, EHD1, RCN3, SDF4, EHD2, LOC100621379, CALM2, PLS3, RCN1, S100A2, SPTAN1, RCN2	764	147	14696	3.14051	0.00283068	0.000202458	0.00329686
INTERPRO	IPR000308:14-3-3 protein	6	0.643777	2.13936e-06	YWHAG, YWHAZ, YWHAH, YWHAB, YWHAQ, SFN	764	6	14696	19.2356	0.00303115	0.000202363	0.0035307
INTERPRO	IPR023409:14-3-3 protein, conserved site	6	0.643777	2.13936e-06	YWHAG, YWHAZ, YWHAH, YWHAB, YWHAQ, SFN	764	6	14696	19.2356	0.00303115	0.000202363	0.0035307
INTERPRO	IPR023410:14-3-3 domain	6	0.643777	2.13936e-06	YWHAG, YWHAZ, YWHAH, YWHAB, YWHAQ, SFN	764	6	14696	19.2356	0.00303115	0.000202363	0.0035307
GOTERM_CC_DIRECT	GO:0005885~Arp2/3 protein complex	7	0.751073	2.18283e-06	ARPC1A, ACTR3, ARPC1B, ACTR2, ARPC3, ARPC2, ARPC5	719	9	12833	13.8821	0.00103849	5.195e-05	0.00312157
INTERPRO	IPR013766:Thioredoxin domain	11	1.18026	2.19819e-06	TXNL1, GLRX3, TXNDC12, PDIA3, PRDX6, PRDX4, PRDX5, PRDX2, PRDX3, PDIA4, PRDX1	764	31	14696	6.82554	0.00311437	0.000194933	0.00362778
UP_KEYWORDS	GTP-binding	24	2.57511	2.19837e-06	ADSS, LOC100158003, SEPT2, GNAI2, TUBB2B, RAN, LOC100155138, AK3, EIF2S3, RAB1A, SEPT11, CDC42, TUBB, ARF1, ARF2, TUBB6, LOC100737797, RAP1B, SEPT6, TUBA1B, SEPT7, SEPT8, SEPT9, TUBB4B	772	155	15615	3.13187	0.000668081	2.22766e-05	0.00294357
INTERPRO	IPR001881:EGF-like calcium-binding	18	1.93133	2.30969e-06	BMP1, SVEP1, LDLR, LTBP2, MASP1, LOC100626701, EFEMP2, EFEMP1, FBN1, NID2, LOC100514839, FBLN1, LRP1, FAT1, VCAN, THBS1, THBS3, VLDLR	764	88	14696	3.93455	0.00327209	0.000192773	0.00381179
UP_KEYWORDS	Calcium/phospholipid-binding	7	0.751073	2.51644e-06	ANXA6, ANXA7, ANXA11, ANXA1, ANXA5, ANXA4, ANXA2	772	10	15615	14.1587	0.000764706	2.46771e-05	0.00336946
GOTERM_MF_DIRECT	GO:0005198~structural molecule activity	22	2.36052	3.08592e-06	COPA, CLTB, LMNB1, ANXA1, LMNA, KRT31, KRT10, CLTC, CTNNA1, KRT34, KRT32, VCL, JUP, COPB2, DES, PSMD13, PSMD11, COPB1, KRT8, KRT1, KRT2, COPE	665	113	11048	3.23449	0.00195764	0.000279898	0.00459292
GOTERM_BP_DIRECT	GO:1904874~positive regulation of telomerase RNA localization to Cajal body	8	0.858369	3.19198e-06	CCT7, CCT5, TCP1, CCT4, CCT8, CCT2, RUVBL2, CCT3	677	13	11368	10.3334	0.00725448	0.000606559	0.00557212
INTERPRO	IPR020902:Actin/actin-like conserved site	7	0.751073	3.37046e-06	ACTG1, ACTR3, ACTR2, ACTC1, ACTA1, ACTA2, ACTR1A	764	10	14696	13.4649	0.00477127	0.000265669	0.00556238
GOTERM_MF_DIRECT	GO:0051015~actin filament binding	12	1.28755	3.76058e-06	ARPC1A, ARPC1B, LOC100625519, FSCN1, CFL1, NEXN, CAPZB, TPM1, TPM4, PLS3, VCL, TPM3	665	35	11048	5.69607	0.00238513	0.000298452	0.00559703
INTERPRO	IPR008160:Collagen triple helix repeat	15	1.60944	3.89556e-06	COL4A2, COL4A1, COL3A1, COL2A1, COL5A3, COL5A2, COL5A1, EMILIN1, C1QTNF5, COL14A1, C1QTNF1, COL6A3, COL1A2, COL6A2, COL11A2	764	64	14696	4.50834	0.00551256	0.000290895	0.00642895
SMART	SM00101:14_3_3	6	0.643777	4.25655e-06	YWHAG, YWHAZ, YWHAH, YWHAB, YWHAQ, SFN	438	6	7312	16.6941	0.00110609	0.000368833	0.00556363
SMART	SM00033:CH	12	1.28755	4.71135e-06	TAGLN, CNN3, ACTN4, IQGAP2, SPTBN1, ACTN2, CNN2, CNN1, FLNC, TAGLN2, IQGAP1, PLS3	438	36	7312	5.56469	0.0012242	0.000306191	0.00615807
GOTERM_BP_DIRECT	GO:1901998~toxin transport	10	1.07296	5.13498e-06	CCT7, COPB2, CCT5, TCP1, NRP1, CCT4, CCT8, CCT2, HSPA5, CCT3	677	24	11368	6.99655	0.0116446	0.000900588	0.0089638
UP_KEYWORDS	Annexin	7	0.751073	5.3044e-06	ANXA6, ANXA7, ANXA11, ANXA1, ANXA5, ANXA4, ANXA2	772	11	15615	12.8715	0.00161124	5.03907e-05	0.00710237
SMART	SM00181:EGF	22	2.36052	6.12554e-06	VASN, BMP1, SVEP1, LDLR, LTBP2, TNC, EFEMP2, LOC100626701, EFEMP1, FBN1, MFGE8, NID2, LOC100514839, FBLN1, LRP1, LAMB2, FAT1, VCAN, LAMB1, THBS1, THBS3, VLDLR	438	119	7312	3.0863	0.00159138	0.000318478	0.00800645
GOTERM_CC_DIRECT	GO:0042470~melanosome	12	1.28755	6.1746e-06	HSP90B1, GANAB, AHCY, HSP90AA1, ERP29, CTSD, HSPA5, CTSB, MMP14, ITGB1, RAB1A, ANXA2	719	39	12833	5.49182	0.0029348	0.000139948	0.0088298
GOTERM_CC_DIRECT	GO:0001725~stress fiber	10	1.07296	6.74491e-06	ACTA1, ACTN4, FERMT2, FBLIM1, MYH9, TPM4, SEPT11, MYL9, MYH10, SEPT9	719	26	12833	6.86477	0.00320544	0.000145925	0.00964533
UP_KEYWORDS	Collagen	12	1.28755	6.79718e-06	COL4A2, C1QTNF5, COL4A1, P4HA1, COL6A3, COL6A2, COL1A2, COL11A2, COL5A3, COL5A2, COL5A1, EMILIN1	772	44	15615	5.51637	0.00206422	6.26147e-05	0.00910105
INTERPRO	IPR018502:Annexin repeat	7	0.751073	7.08868e-06	ANXA6, ANXA7, ANXA11, ANXA1, ANXA5, ANXA4, ANXA2	764	11	14696	12.2408	0.0100085	0.000502817	0.0116984
INTERPRO	IPR018252:Annexin repeat, conserved site	7	0.751073	7.08868e-06	ANXA6, ANXA7, ANXA11, ANXA1, ANXA5, ANXA4, ANXA2	764	11	14696	12.2408	0.0100085	0.000502817	0.0116984
INTERPRO	IPR001464:Annexin	7	0.751073	7.08868e-06	ANXA6, ANXA7, ANXA11, ANXA1, ANXA5, ANXA4, ANXA2	764	11	14696	12.2408	0.0100085	0.000502817	0.0116984
INTERPRO	IPR002048:EF-hand domain	26	2.7897	7.32093e-06	S100A4, MYL6, S100A6, PRKCSH, MYL9, CALU, EFHD2, EHD1, SDF4, EHD2, PLS3, S100A2, CAPNS1, ACTN4, S100A11, ACTN2, CAPN2, CAPN1, NUCB1, NUCB2, RCN3, LOC100621379, CALM2, RCN1, SPTAN1, RCN2	764	181	14696	2.76313	0.0103347	0.000494565	0.0120816
GOTERM_CC_DIRECT	GO:0005623~cell	14	1.50215	9.52845e-06	HMGB1, TF, AIFM1, PRDX4, PRDX5, PRDX2, FTH1, VCL, ANXA6, HPX, F2, TXNRD1, CP, FTL	719	56	12833	4.4621	0.0045253	0.000197179	0.0136256
GOTERM_BP_DIRECT	GO:0007339~binding of sperm to zona pellucida	9	0.965665	9.96786e-06	CCT7, B4GALT1, CCT5, TCP1, CCT4, CCT8, ARSA, CCT2, CCT3	677	20	11368	7.55628	0.0224803	0.00162274	0.0173996
KEGG_PATHWAY	ssc04810:Regulation of actin cytoskeleton	32	3.43348	1.06245e-05	FGFR1, ENAH, RDX, ARPC5, ITGB1, IQGAP1, VCL, MYL9, ACTG1, CDC42, PFN1, PFN2, ARPC3, ARPC2, INS, RHOA, MSN, FN1, ACTN4, ACTN1, ACTN2, PPP1CC, PPP1CB, ARPC1A, ARPC1B, CRKL, ITGA5, ITGA8, F2, CFL1, CRK, MYLK	486	196	7001	2.35189	0.0027162	0.000226632	0.0138529
UP_KEYWORDS	EGF-like domain	18	1.93133	1.09599e-05	BMP1, SVEP1, LDLR, LTBP2, MASP1, EFEMP2, TNC, EFEMP1, FBN1, MFGE8, NID2, LOC100514839, FBLN1, LRP1, FAT1, VCAN, THBS3, VLDLR	772	103	15615	3.53476	0.00332629	9.79902e-05	0.0146743
INTERPRO	IPR018181:Heat shock protein 70, conserved site	7	0.751073	1.3554e-05	HSPA1L, HYOU1, HSPA2, HSPA4, HSPA5, HSPA13, HSPA9	764	12	14696	11.2208	0.0190495	0.000873859	0.0223669
INTERPRO	IPR013126:Heat shock protein 70 family	7	0.751073	1.3554e-05	HSPA1L, HYOU1, HSPA2, HSPA4, HSPA5, HSPA13, HSPA9	764	12	14696	11.2208	0.0190495	0.000873859	0.0223669
SMART	SM00179:EGF_CA	18	1.93133	1.37763e-05	BMP1, SVEP1, LDLR, LTBP2, MASP1, LOC100626701, EFEMP2, EFEMP1, FBN1, NID2, LOC100514839, FBLN1, LRP1, FAT1, VCAN, THBS1, THBS3, VLDLR	438	88	7312	3.41469	0.00357546	0.000596799	0.0180056
INTERPRO	IPR001791:Laminin G domain	10	1.07296	1.39488e-05	LOC102164134, LAMA4, COL14A1, FAT1, LOC100626701, COL11A2, THBS1, COL5A3, THBS3, COL5A1	764	30	14696	6.41187	0.0195989	0.000860219	0.0230184
SMART	SM00335:ANX	7	0.751073	1.57323e-05	ANXA6, ANXA7, ANXA11, ANXA1, ANXA5, ANXA4, ANXA2	438	11	7312	10.6235	0.00408208	0.000584177	0.0205619
INTERPRO	IPR002108:Actin-binding, cofilin/tropomyosin type	6	0.643777	1.82902e-05	DBNL, TWF1, LOC106504190, CFL1, COTL1, DSTN	764	8	14696	14.4267	0.0256202	0.00108084	0.0301815
INTERPRO	IPR000867:Insulin-like growth factor-binding protein, IGFBP	8	0.858369	1.90253e-05	NOV, HTRA1, CTGF, IGFBP7, IGFBP2, IGFBP4, CYR61, IGFBP5	764	18	14696	8.54916	0.026636	0.0010793	0.0313943
GOTERM_MF_DIRECT	GO:0004867~serine-type endopeptidase inhibitor activity	15	1.60944	2.02472e-05	A2M, AMBP, APP, SERPINA7, SERPINE1, COL6A3, SERPINB2, ITIH4, SERPINC1, SERPINB1, ITIH2, SERPINA1, ITIH3, PCSK1N, TFPI2	665	64	11048	3.8938	0.0127748	0.00142755	0.0301313
GOTERM_CC_DIRECT	GO:0005739~mitochondrion	66	7.08155	2.81511e-05	HSP90AB1, NARS, IDE, PRDX4, PRDX5, PRDX3, PRDX1, PKM, DCPS, GOT2, GOT1, TPP1, P4HA1, SND1, RHOA, PRKACA, DDAH1, VASN, TXNL1, CRYAB, QDPR, RAP1GDS1, RAI14, PFDN2, PFDN4, DLD, HARS, TXNRD1, CTSB, MDH1, BCAT1, ME1, YWHAZ, ACP6, ALDOC, CLU, HK1, COMT, TIMM13, ACAT2, KARS, CCDC58, ANXA6, ADPRHL2, HSPA2, NUDT9, FAM213A, RAB11B, TGM2, IDH1, KYAT3, APEX1, FH, RMDN1, PSAP, GARS, ILF3, DPYSL2, GLOD4, SOD1,…	719	695	12833	1.69496	0.0133107	0.000558182	0.0402508
UP_KEYWORDS	Protease inhibitor	10	1.07296	2.86208e-05	AMBP, APP, SERPINE1, ITIH4, CST3, CSTB, SERPINB1, ITIH2, SERPINA1, TIMP1	772	34	15615	5.94902	0.00866312	0.000248565	0.0383165
GOTERM_BP_DIRECT	GO:0034314~Arp2/3 complex-mediated actin nucleation	7	0.751073	2.93339e-05	ARPC1A, ACTR3, ARPC1B, ACTR2, ARPC3, ARPC2, ARPC5	677	12	11368	9.79517	0.064722	0.00445083	0.051196
SMART	SM00121:IB	8	0.858369	2.98829e-05	NOV, HTRA1, CTGF, IGFBP7, IGFBP2, IGFBP4, CYR61, IGFBP5	438	17	7312	7.85603	0.00773957	0.000970737	0.0390532
INTERPRO	IPR013781:Glycoside hydrolase, catalytic domain	10	1.07296	3.26752e-05	GBE1, CHID1, HEXA, GUSB, HEXB, CHI3L1, SLC3A2, LOC100621421, FUCA1, GBA	764	33	14696	5.82897	0.0453084	0.00178175	0.0539128
INTERPRO	IPR000152:EGF-type aspartate/asparagine hydroxylation site	14	1.50215	3.37684e-05	BMP1, SVEP1, LTBP2, LDLR, EFEMP2, FBN1, EFEMP1, NID2, LOC100514839, FBLN1, LRP1, FAT1, VCAN, VLDLR	764	67	14696	4.01938	0.0467882	0.00177317	0.0557161
INTERPRO	IPR000557:Calponin repeat	5	0.536481	3.45699e-05	TAGLN, CNN3, CNN2, CNN1, TAGLN2	764	5	14696	19.2356	0.0478718	0.00175045	0.0570382
INTERPRO	IPR000866:Alkyl hydroperoxide reductase subunit C/ Thiol specific antioxidant	5	0.536481	3.45699e-05	PRDX6, PRDX4, PRDX2, PRDX3, PRDX1	764	5	14696	19.2356	0.0478718	0.00175045	0.0570382
INTERPRO	IPR019479:Peroxiredoxin, C-terminal	5	0.536481	3.45699e-05	PRDX6, PRDX4, PRDX2, PRDX3, PRDX1	764	5	14696	19.2356	0.0478718	0.00175045	0.0570382
UP_KEYWORDS	Zymogen	11	1.18026	3.528e-05	PSMB4, CASP3, PSMB7, F5, F2, CTSD, CTSB, MMP14, CTSH, PSMB8, PLG	772	43	15615	5.17427	0.010668	0.000297881	0.0472297
GOTERM_BP_DIRECT	GO:1904851~positive regulation of establishment of protein localization to telomere	6	0.643777	3.53016e-05	CCT7, CCT5, TCP1, CCT4, CCT8, CCT2	677	8	11368	12.5938	0.0773675	0.00502013	0.0616084
SMART	SM00102:ADF	6	0.643777	3.59172e-05	DBNL, TWF1, LOC106504190, CFL1, COTL1, DSTN	438	8	7312	12.5205	0.00929518	0.00103709	0.0469376
INTERPRO	IPR000243:Peptidase T1A, proteasome beta-subunit	6	0.643777	3.93902e-05	PSMB5, PSMB7, PSMB6, PSMB8, PSMB9	764	9	14696	12.8237	0.0543623	0.00192558	0.0649888
KEGG_PATHWAY	ssc04145:Phagosome	25	2.6824	3.98118e-05	RAB7A, STX7, LOC100158003, TUBB2B, C3, ATP6AP1, EEA1, CALR, CANX, ITGB1, ACTG1, TUBB, TUBB6, SEC22B, THBS1, TUBA1B, THBS3, TUBB4B, LOC100155138, MRC2, CTSL, LAMP2, ITGA5, DYNC1I2, CD14	486	143	7001	2.51842	0.0101403	0.000783694	0.0518998
INTERPRO	IPR013032:EGF-like, conserved site	21	2.25322	4.00122e-05	VASN, BMP1, SVEP1, LDLR, LTBP2, MASP1, TNC, EFEMP2, LOC100626701, EFEMP1, FBN1, MFGE8, NID2, LOC100514839, FBLN1, LRP1, FAT1, VCAN, THBS1, THBS3, VLDLR	764	141	14696	2.86488	0.0551967	0.00189083	0.0660148
INTERPRO	IPR026823:Complement Clr-like EGF domain	7	0.751073	4.02675e-05	FBLN1, LRP1, EFEMP2, EFEMP1, FBN1, NID2, LOC100514839	764	14	14696	9.6178	0.0555389	0.00184155	0.066436
GOTERM_CC_DIRECT	GO:0030018~Z disc	12	1.28755	4.25704e-05	JUP, GLRX3, DES, ACTN4, CRYAB, BAG3, KRT8, ACTN2, NEXN, CAPZB, MYL9, CTNNB1	719	47	12833	4.55704	0.02006	0.00081023	0.0608618
GOTERM_BP_DIRECT	GO:0032212~positive regulation of telomere maintenance via telomerase	9	0.965665	4.70417e-05	CCT7, CCT5, TCP1, CCT4, CCT8, CCT2, CCT3, HNRNPA1, CTNNB1	677	24	11368	6.2969	0.101748	0.00629216	0.0820894
KEGG_PATHWAY	ssc00970:Aminoacyl-tRNA biosynthesis	13	1.39485	4.72051e-05	CARS, YARS, NARS, SARS, AARS, GARS, EPRS, KARS, IARS, TARS, WARS, RARS, HARS	486	46	7001	4.07108	0.0120121	0.000862826	0.0615352
UP_KEYWORDS	Ribonucleoprotein	17	1.82403	4.83099e-05	RPSA, HNRNPA2B1, RPLP2, RPS4X, HNRNPA1, LOC100623805, RPS5, RPS3, RPS28, RPS19, RPS17, RPLP1, RPS12, RPL12, RPL10A, RPS21, UBA52	772	104	15615	3.30628	0.0145792	0.000396855	0.0646676
GOTERM_BP_DIRECT	GO:0007163~establishment or maintenance of cell polarity	7	0.751073	5.17412e-05	ACTR3, LOC100625519, ACTR2, FAT1, FSCN1, CTNNA1, PARVA	677	13	11368	9.0417	0.111326	0.00653548	0.0902866
SMART	SM00210:TSPN	7	0.751073	5.27056e-05	LOC102164134, COL14A1, COL11A2, THBS1, COL5A3, THBS3, COL5A1	438	13	7312	8.98911	0.0136104	0.00136944	0.0688701
INTERPRO	IPR011992:EF-hand-like domain	28	3.00429	5.40355e-05	MYL6, S100A4, S100A6, MYL9, CALU, EFHD2, EHD1, SDF4, EHD2, PLS3, S100A2, CAPNS1, ACTN4, S100A11, ACTN2, SPARC, CAPN2, STAT1, S100A13, CAPN1, NUCB1, NUCB2, RCN3, LOC100621379, CALM2, RCN1, SPTAN1, RCN2	764	228	14696	2.36227	0.0738124	0.00239333	0.0891417
INTERPRO	IPR006195:Aminoacyl-tRNA synthetase, class II	7	0.751073	6.41704e-05	TARS, NARS, SARS, GARS, HARS, EPRS, KARS	764	15	14696	8.97661	0.0870377	0.00275561	0.105853
GOTERM_MF_DIRECT	GO:0005524~ATP binding	90	9.65665	6.46289e-05	HSP90AB1, NARS, ATP5B, IDE, CCT2, CCT3, GSS, ACTR3, ATP2B1, ACTG1, WARS, ACTR2, ATP2B4, TKFC, ACTR1A, PRKACA, TOP2A, TWF1, CARS, YARS, HSP90AA1, ACTA1, KIF5B, PFKL, ACTA2, SARS, DDX39B, AARS, UBE2I, CCT6A, MYH9, UBE2N, TARS, NME2, UBE2K, NME1, EIF4A2, EIF4A1, HARS, RUVBL2, CHORDC1, FGFR1, FKBP4, PTK7, HK1, LOC102163415, EPHB3, KARS, CMPK1, HSPA1L, IARS, UBE2D2, HSPA2, HSPA4, HSPA5, HSPA9, DHX9, T…	665	992	11048	1.50728	0.0402099	0.00409565	0.0961492
INTERPRO	IPR018039:Intermediate filament protein, conserved site	11	1.18026	6.65588e-05	DES, LMNB1, KRT8, VIM, KRT1, LMNA, KRT2, KRT31, KRT10, KRT34, KRT32	764	44	14696	4.8089	0.0901268	0.00277409	0.109791
KEGG_PATHWAY	ssc00030:Pentose phosphate pathway	9	0.965665	6.7228e-05	GPI, PGLS, TALDO1, PFKL, ALDOC, PGM1, PGD, TKT, RPIA	486	22	7001	5.8931	0.0170637	0.00114674	0.087626
UP_KEYWORDS	Serine protease inhibitor	7	0.751073	7.42873e-05	AMBP, APP, SERPINE1, ITIH4, SERPINB1, ITIH2, SERPINA1	772	16	15615	8.84917	0.0223311	0.000594144	0.099425
UP_KEYWORDS	Ribosomal protein	15	1.60944	7.54173e-05	RPSA, RPLP2, RPS4X, LOC100623805, RPS5, RPS3, RPS28, RPS19, RPS17, RPLP1, RPS12, RPL12, RPL10A, RPS21, UBA52	772	86	15615	3.52791	0.0226669	0.000587718	0.100937
GOTERM_BP_DIRECT	GO:0006508~proteolysis	18	1.93133	7.59983e-05	PREP, CAPNS1, THOP1, ANPEP, NPEPPS, CAPN2, PLG, PCOLCE, CAPN1, APEH, CASP3, TPP1, F2, DLD, CTSD, ERAP1, LTA4H, CTSH	677	100	11368	3.02251	0.159164	0.00908264	0.132588
PIR_SUPERFAMILY	PIRSF000868:14-3-3 protein	6	0.643777	7.75744e-05	YWHAG, YWHAZ, YWHAH, YWHAB, YWHAQ, SFN	141	6	1289	9.14184	0.00834336	0.00834336	0.0873141
INTERPRO	IPR020858:Serum albumin-like	5	0.536481	9.9431e-05	GC, AFP, AFM, ALB, ECM1	764	6	14696	16.0297	0.131597	0.0040233	0.163972
GOTERM_CC_DIRECT	GO:0005581~collagen trimer	11	1.18026	0.000100398	C1QTNF5, COL4A1, P4HA1, COL6A3, COL6A2, COL1A2, COL11A2, COL5A3, COL5A2, COL5A1, EMILIN1	719	43	12833	4.56587	0.0466676	0.00183645	0.143481
KEGG_PATHWAY	ssc05205:Proteoglycans in cancer	29	3.11159	0.00010366	FGFR1, LUM, VTN, RDX, DCN, SDC4, ITGB1, IQGAP1, CTNNB1, ACTG1, CDC42, CASP3, CTTN, CD44, RHOA, PRKACA, MSN, THBS1, GPC1, FN1, HSPG2, IGF2, PPP1CC, FLNC, CD63, PPP1CB, PLAUR, CTSL, ITGA5	486	190	7001	2.19871	0.0261892	0.00165727	0.135082
UP_KEYWORDS	Nitration	6	0.643777	0.00010432	GOT2, LPL, TPI1, VIM, TUBA1B, SOD2	772	11	15615	11.0327	0.0312174	0.000792561	0.139595
UP_KEYWORDS	S-nitrosylation	6	0.643777	0.00010432	CASP3, HSP90AA1, VIM, MSN, GAPDH, HBB	772	11	15615	11.0327	0.0312174	0.000792561	0.139595
INTERPRO	IPR000742:Epidermal growth factor-like domain	22	2.36052	0.000108248	VASN, BMP1, SVEP1, LDLR, LTBP2, TNC, EFEMP2, LOC100626701, EFEMP1, FBN1, MFGE8, NID2, LOC100514839, FBLN1, LRP1, LAMB2, FAT1, VCAN, LAMB1, THBS1, THBS3, VLDLR	764	163	14696	2.59622	0.142396	0.00425793	0.178501
UP_KEYWORDS	Proteoglycan	7	0.751073	0.000110028	GPC4, FMOD, BGN, ITIH2, DCN, SDC4, GPC1	772	17	15615	8.32863	0.032897	0.000815528	0.147227
UP_KEYWORDS	Intermediate filament	11	1.18026	0.000115623	DES, LMNB1, KRT8, VIM, KRT1, LMNA, KRT2, KRT31, KRT10, KRT34, KRT32	772	49	15615	4.54068	0.0345408	0.000836589	0.154709
GOTERM_MF_DIRECT	GO:0005525~GTP binding	34	3.64807	0.00013386	RAB7A, ADSS, SEPT2, LOC100158003, TUBB2B, GNAI2, FKBP4, RAB1A, ANXA6, CDC42, TUBB, RHOA, RAB11B, TUBB6, EHD1, EHD2, TUBA1B, TUBB4B, RAB2B, RAN, LOC100155138, AK3, EIF2S3, EEF2, SEPT11, ARF1, ARF2, NME1, LOC100737797, RAP1B, SEPT6, SEPT7, SEPT8, SEPT9	665	278	11048	2.03187	0.0814937	0.00769808	0.199049
GOTERM_CC_DIRECT	GO:0005783~endoplasmic reticulum	39	4.18455	0.00013592	EEF1B2, GANAB, PDIA3, CLU, PRDX4, PDIA4, UBQLN1, TPD52, MANF, CALU, SET, PLOD1, ALB, PLOD2, APOE, PLOD3, TGM2, SERPINA1, CTSZ, STC2, CKAP4, ERP29, RAP1GDS1, CHI3L1, KTN1, CNPY2, DBI, PARK7, TXNDC12, NPC2, VCP, ITGA5, ITGA8, NUCB2, ARCN1, EEF1G, YKT6, RCN1, RCN2	719	362	12833	1.92289	0.0626537	0.00239352	0.194201
UP_KEYWORDS	Carbohydrate metabolism	8	0.858369	0.000153114	PGM3, GALM, GNPDA1, GNPDA2, PYGL, INS, IGF2, PPP1CB	772	25	15615	6.47254	0.0454835	0.00108198	0.204826
INTERPRO	IPR012336:Thioredoxin-like fold	17	1.82403	0.000190875	GLRX3, TXNL1, PDIA3, ERP29, PRDX4, PRDX5, PRDX2, CLIC1, PDIA4, PRDX3, PRDX1, TXNDC12, SH3BGRL, TXNDC17, PRDX6, EEF1G, GSTO1	764	111	14696	2.94599	0.23729	0.00729426	0.31455
INTERPRO	IPR003096:Smooth muscle protein/calponin	5	0.536481	0.000222451	TAGLN, CNN3, CNN2, CNN1, TAGLN2	764	7	14696	13.7397	0.270717	0.00827329	0.366496
INTERPRO	IPR018316:Tubulin/FtsZ, 2-layer sandwich domain	7	0.751073	0.000290892	TUBB, LOC100158003, TUBB2B, LOC100155138, TUBB6, TUBA1B, TUBB4B	764	19	14696	7.0868	0.338229	0.0105297	0.479001
GOTERM_BP_DIRECT	GO:0030198~extracellular matrix organization	11	1.18026	0.000299107	B4GALT1, APP, FBLN1, ERO1A, ITGA8, TGFBI, CCDC80, PRDX4, POSTN, CYR61, EMILIN1	677	46	11368	4.01541	0.49458	0.0335428	0.520871
INTERPRO	IPR016491:Septin	6	0.643777	0.000337899	SEPT2, SEPT6, SEPT7, SEPT11, SEPT8, SEPT9	764	13	14696	8.87797	0.380945	0.0119174	0.556204
GOTERM_CC_DIRECT	GO:0042383~sarcolemma	10	1.07296	0.000355135	BGN, DES, COL6A3, KRT8, ANXA1, COL6A2, ATP1A1, FLNC, ITGB1, ANXA2	719	41	12833	4.35327	0.155554	0.00602018	0.506674
INTERPRO	IPR017975:Tubulin, conserved site	7	0.751073	0.000397433	TUBB, LOC100158003, TUBB2B, LOC100155138, TUBB6, TUBA1B, TUBB4B	764	20	14696	6.73246	0.43111	0.0136636	0.653897
INTERPRO	IPR001134:Netrin domain	7	0.751073	0.000397433	C4A, SFRP1, C3, SFRP2, SFRP4, PCOLCE, TIMP1	764	20	14696	6.73246	0.43111	0.0136636	0.653897
INTERPRO	IPR000217:Tubulin	7	0.751073	0.000397433	TUBB, LOC100158003, TUBB2B, LOC100155138, TUBB6, TUBA1B, TUBB4B	764	20	14696	6.73246	0.43111	0.0136636	0.653897
INTERPRO	IPR008280:Tubulin/FtsZ, C-terminal	7	0.751073	0.000397433	TUBB, LOC100158003, TUBB2B, LOC100155138, TUBB6, TUBA1B, TUBB4B	764	20	14696	6.73246	0.43111	0.0136636	0.653897
INTERPRO	IPR023123:Tubulin, C-terminal	7	0.751073	0.000397433	TUBB, LOC100158003, TUBB2B, LOC100155138, TUBB6, TUBA1B, TUBB4B	764	20	14696	6.73246	0.43111	0.0136636	0.653897
UP_KEYWORDS	Thiol protease	10	1.07296	0.000418114	CTSL, CASP3, OTUB1, UCHL1, CTSC, UCHL3, CTSB, CAPN2, CTSH, CAPN1	772	47	15615	4.30355	0.119384	0.00288522	0.558407
GOTERM_BP_DIRECT	GO:0043171~peptide catabolic process	7	0.751073	0.000432999	TPP1, CNDP2, IDE, ERAP1, ANPEP, LTA4H, NPEPPS	677	18	11368	6.53012	0.627637	0.0459528	0.753204
GOTERM_BP_DIRECT	GO:0030855~epithelial cell differentiation	10	1.07296	0.000455413	ANXA7, TAGLN, CNN3, LGALS3, TPP1, ALDOC, PCNA, CTSB, TAGLN2, ANXA4	677	40	11368	4.19793	0.646204	0.0461309	0.792046
GOTERM_MF_DIRECT	GO:0050840~extracellular matrix binding	7	0.751073	0.000458318	BGN, TGFBI, DCN, SPARC, THBS1, CYR61, SPP1	665	18	11048	6.46082	0.252558	0.0239663	0.679985
INTERPRO	IPR001664:Intermediate filament protein	11	1.18026	0.000468066	DES, LMNB1, KRT8, VIM, KRT1, LMNA, KRT2, KRT31, KRT10, KRT34, KRT32	764	55	14696	3.84712	0.485387	0.0156932	0.769689
GOTERM_MF_DIRECT	GO:0003743~translation initiation factor activity	10	1.07296	0.000491896	EIF4G1, EIF6, EIF3G, EIF3H, EIF2S1, EIF4A2, EIF4A1, EIF2S3, EIF3J, EIF3M	665	40	11048	4.15338	0.268334	0.0237466	0.729634
KEGG_PATHWAY	ssc04612:Antigen processing and presentation	14	1.50215	0.000492437	HSPA1L, HSP90AB1, CTSL, HSP90AA1, HSPA2, PSME1, PDIA3, PSME2, IFI30, HSPA4, CTSB, CALR, CANX, B2M	486	66	7001	3.05568	0.118469	0.00738991	0.64021
INTERPRO	IPR008993:Tissue inhibitor of metalloproteinases-like, OB-fold	7	0.751073	0.00053216	C4A, SFRP1, C3, SFRP2, SFRP4, PCOLCE, TIMP1	764	21	14696	6.41187	0.530147	0.0174126	0.874651
INTERPRO	IPR000738:WHEP-TRS	4	0.429185	0.000536083	WARS, GARS, HARS, EPRS	764	4	14696	19.2356	0.532757	0.0171446	0.881072
INTERPRO	IPR001007:von Willebrand factor, type C	8	0.858369	0.000565524	NOV, PXDN, CHRDL1, CTGF, COL3A1, THBS1, COL5A2, CYR61	764	29	14696	5.30637	0.551885	0.0176798	0.929248
UP_KEYWORDS	Metal-binding	80	8.58369	0.000607855	S100A4, DPP3, S100A6, NRP1, IMPA1, MASP1, PDLIM5, THOP1, PDLIM1, ANPEP, GSS, ATP2B1, APP, TKFC, GSN, LOC100512841, ZYX, MAN2B1, TOP2A, FTL, S100A2, CAPNS1, CRYAB, MMP19, CYCS, AARS, FBLIM1, PPP1CC, MMP14, PPP1CB, GNS, PGM3, NME2, F5, PGM1, CHORDC1, LOC100621379, UGP2, ME1, ADSS, TF, LOC100739263, EEA1, COMT, TIMM13, HPRT1, CALR, ITGB1, TPM4, FTH1, MYL9, TIMP1, ALB, PPP2CA, GALNS, ENO3, IDH1, HBB,…	772	1111	15615	1.45647	0.168766	0.00409922	0.810861
SMART	SM00865:SM00865	7	0.751073	0.000612332	TUBB, LOC100158003, TUBB2B, LOC100155138, TUBB6, TUBA1B, TUBB4B	438	19	7312	6.15044	0.147221	0.0143734	0.797434
GOTERM_CC_DIRECT	GO:0030529~intracellular ribonucleoprotein complex	10	1.07296	0.000618311	XPO1, DHX9, ILF2, ACTN4, NPM1, HNRNPA2B1, EPRS, ILF3, HNRNPAB, RPS3	719	44	12833	4.05645	0.255027	0.0101006	0.880607
SMART	SM01391:SM01391	11	1.18026	0.000619935	DES, LMNB1, KRT8, VIM, KRT1, LMNA, KRT2, KRT31, KRT10, KRT34, KRT32	438	50	7312	3.67269	0.148906	0.0133462	0.807298
UP_KEYWORDS	Cell adhesion	14	1.50215	0.000628916	TNC, MFGE8, VTN, ITGB1, VCL, JUP, APP, ITGA5, CTGF, ITGA8, TGFBI, CDH11, DPT, SPP1	772	93	15615	3.04488	0.174074	0.00414899	0.838846
SMART	SM00214:VWC	8	0.858369	0.000631442	NOV, PXDN, CHRDL1, CTGF, COL3A1, THBS1, COL5A2, CYR61	438	26	7312	5.13664	0.15145	0.0125534	0.822225
GOTERM_BP_DIRECT	GO:0001895~retina homeostasis	6	0.643777	0.000631564	ACTG1, TF, ALB, KRT1, SOD1, PRDX1	677	13	11368	7.75003	0.763322	0.060732	1.09682
GOTERM_MF_DIRECT	GO:0051082~unfolded protein binding	7	0.751073	0.00063609	HSP90B1, HSP90AA1, CRYAB, CCT3, CALR, NUDC, CDC37	665	19	11048	6.12078	0.332386	0.0284479	0.942575
GOTERM_CC_DIRECT	GO:0031105~septin complex	4	0.429185	0.000668638	SEPT2, SEPT6, SEPT7, SEPT9	719	4	12833	17.8484	0.272672	0.0105565	0.951965
INTERPRO	IPR022383:Lactate/malate dehydrogenase, C-terminal	5	0.536481	0.000736388	LDHB, LDHA, CP, MDH2, MDH1	764	9	14696	10.6864	0.648421	0.0224681	1.20841
INTERPRO	IPR017891:Insulin-like growth factor binding protein, N-terminal, Cys-rich conserved site	5	0.536481	0.000736388	CTGF, IGFBP2, IGFBP4, CYR61, IGFBP5	764	9	14696	10.6864	0.648421	0.0224681	1.20841
KEGG_PATHWAY	ssc00620:Pyruvate metabolism	10	1.07296	0.000736836	PKM, ME1, LDHB, LDHA, DLD, ACAT2, MDH2, ALDH9A1, FH, MDH1	486	37	7001	3.89334	0.171965	0.0104285	0.956541
KEGG_PATHWAY	ssc04144:Endocytosis	31	3.32618	0.000763277	VPS29, RAB7A, CLTB, LDLR, EEA1, ARPC5, CLTC, CAPZB, HSPA1L, CDC42, AP2B1, HSPA2, ARPC3, ARPC2, FOLR1, RAB11B, RHOA, VPS35, EHD1, EHD2, KIF5B, ARPC1A, ARPC1B, ARF1, AP2A1, IGF2R, PDCD6IP, SNX12, VPS26A	486	235	7001	1.90028	0.177555	0.0102353	0.990708
UP_KEYWORDS	Microtubule	10	1.07296	0.000782616	TUBB, LOC100158003, KIF5B, TUBB2B, LOC100155138, TUBB6, PAFAH1B1, STMN1, TUBA1B, TUBB4B	772	51	15615	3.96602	0.211804	0.00505121	1.04286
SMART	SM00991:SM00991	4	0.429185	0.000810591	WARS, GARS, HARS, EPRS	438	4	7312	16.6941	0.190096	0.0149471	1.05436
GOTERM_MF_DIRECT	GO:0008379~thioredoxin peroxidase activity	4	0.429185	0.00082589	PRDX5, PRDX2, PRDX3, PRDX1	665	4	11048	16.6135	0.408242	0.0343725	1.22222
SMART	SM00864:SM00864	7	0.751073	0.000831139	TUBB, LOC100158003, TUBB2B, LOC100155138, TUBB6, TUBA1B, TUBB4B	438	20	7312	5.84292	0.194415	0.014309	1.08096
GOTERM_CC_DIRECT	GO:0005604~basement membrane	8	0.858369	0.000880794	FBN1, CCDC80, COL2A1, SPARC, NID2, COL5A1, ANXA2, TIMP1	719	29	12833	4.9237	0.342587	0.0134393	1.25225
GOTERM_CC_DIRECT	GO:0005819~spindle	8	0.858369	0.000880794	ANXA11, HSPB1, CBX3, PAFAH1B1, MAPRE1, MYH9, MYH10, RPS3	719	29	12833	4.9237	0.342587	0.0134393	1.25225
GOTERM_MF_DIRECT	GO:0003779~actin binding	9	0.965665	0.000901456	PFN1, PFN2, GSN, RDX, CNN2, MSN, CNN1, MYLK, DSTN	665	35	11048	4.27205	0.43599	0.0351597	1.33335
INTERPRO	IPR003008:Tubulin/FtsZ, GTPase domain	7	0.751073	0.000905704	TUBB, LOC100158003, TUBB2B, LOC100155138, TUBB6, TUBA1B, TUBB4B	764	23	14696	5.85431	0.723564	0.0269861	1.48431
KEGG_PATHWAY	ssc05134:Legionellosis	13	1.39485	0.000948039	IL6, C3, CYCS, RAB1A, HSPA1L, CASP3, VCP, HSPA2, ARF1, EEF1G, SEC22B, HSPD1, CD14	486	62	7001	3.02048	0.215582	0.0120673	1.22916
SMART	SM00643:C345C	6	0.643777	0.000950543	C4A, SFRP1, C3, SFRP2, SFRP4, PCOLCE	438	14	7312	7.1546	0.219061	0.0153349	1.23536
KEGG_PATHWAY	ssc04151:PI3K-Akt signaling pathway	39	4.18455	0.000958212	HSP90AB1, FGFR1, YWHAZ, TNC, COL3A1, VTN, ITGB1, CDC37, LAMB2, INS, PPP2CA, COL6A3, COL6A2, COL6A1, COL11A2, LAMB1, THBS1, THBS3, FN1, SPP1, PPP2R1A, COL4A2, IL6, HSP90AA1, COL4A1, YWHAB, COL5A3, COL5A2, COL5A1, LAMA4, YWHAG, HSP90B1, YWHAH, GNB2, ITGA5, ITGA8, YWHAQ, COL1A2, LAMC1	486	326	7001	1.72334	0.217624	0.0116186	1.24227
GOTERM_CC_DIRECT	GO:0030126~COPI vesicle coat	5	0.536481	0.000976351	COPB2, COPA, COPB1, ARCN1, COPE	719	9	12833	9.91578	0.371846	0.0144253	1.38723
GOTERM_CC_DIRECT	GO:0030496~midbody	12	1.28755	0.000996522	RACK1, GDI1, CDC42, HSP90B1, ERH, GNAI2, RAN, ANXA11, HSPA5, IQGAP1, MYH10, ANXA2	719	66	12833	3.24516	0.377854	0.0142783	1.4157
INTERPRO	IPR018933:Netrin module, non-TIMP type	6	0.643777	0.00100671	C4A, SFRP1, C3, SFRP2, SFRP4, PCOLCE	764	16	14696	7.21335	0.760508	0.0293368	1.64854
GOTERM_CC_DIRECT	GO:0031941~filamentous actin	6	0.643777	0.00101424	ACTG1, LOC100625519, MYO1C, FSCN1, FERMT2, TPM4	719	15	12833	7.13936	0.383083	0.0141061	1.4407
KEGG_PATHWAY	ssc04974:Protein digestion and absorption	15	1.60944	0.00105073	COL4A2, COL4A1, COL3A1, SLC3A2, ATP1A1, ATP1A2, COL5A3, COL5A2, COL5A1, COL14A1, COL6A3, COL1A2, COL6A2, COL6A1, COL11A2	486	80	7001	2.701	0.235955	0.0121586	1.36146
UP_KEYWORDS	Glycosidase	9	0.965665	0.00106095	GANAB, HPX, HEXA, GUSB, NAGA, HEXB, GAA, MAN2B1, GBA	772	43	15615	4.23349	0.275809	0.00670037	1.41131
INTERPRO	IPR004001:Actin, conserved site	5	0.536481	0.00117704	ACTG1, ACTC1, ACTA1, ACTA2, ACTR1A	764	10	14696	9.6178	0.811979	0.0335311	1.92494
INTERPRO	IPR025661:Cysteine peptidase, asparagine active site	5	0.536481	0.00117704	CTSL, CTSZ, CTSC, CTSB, CTSH	764	10	14696	9.6178	0.811979	0.0335311	1.92494
GOTERM_CC_DIRECT	GO:0009986~cell surface	28	3.00429	0.00120606	HMGB1, SEPT2, PDIA3, LDLR, ATP5B, IDE, CLU, CD109, LMAN2, PDIA4, SDC4, ITGB1, APP, HSPA2, HSPA5, NT5E, VASN, AIMP1, ERP29, MXRA8, CD63, ANXA4, ANXA2, BGN, SFRP1, ITGA8, LIPG, HSPD1	719	257	12833	1.94457	0.436974	0.0162783	1.71099
GOTERM_CC_DIRECT	GO:0022627~cytosolic small ribosomal subunit	9	0.965665	0.00120955	RPSA, RPS28, RPS19, RPS17, RPS12, RPS4X, RPS21, RPS5, RPS3	719	39	12833	4.11886	0.43791	0.0158752	1.7159
INTERPRO	IPR014760:Serum albumin, N-terminal	4	0.429185	0.00128835	GC, AFP, AFM, ALB	764	5	14696	15.3885	0.839482	0.0359258	2.10516
INTERPRO	IPR020857:Serum albumin, conserved site	4	0.429185	0.00128835	GC, AFP, AFM, ALB	764	5	14696	15.3885	0.839482	0.0359258	2.10516
INTERPRO	IPR000264:ALB/AFP/VDB	4	0.429185	0.00128835	GC, AFP, AFM, ALB	764	5	14696	15.3885	0.839482	0.0359258	2.10516
INTERPRO	IPR000533:Tropomyosin	4	0.429185	0.00128835	TPM2, TPM1, TPM4, TPM3	764	5	14696	15.3885	0.839482	0.0359258	2.10516
INTERPRO	IPR013320:Concanavalin A-like lectin/glucanase, subgroup	19	2.03863	0.00132419	LOC102164134, SVEP1, NRP1, LGALS3, LGALS1, LOC100626701, CLSTN1, LMAN2, CALR, COL5A3, CANX, COL5A1, LAMA4, COL14A1, HNRNPUL2, FAT1, COL11A2, THBS1, THBS3	764	157	14696	2.32788	0.847452	0.0361968	2.16313
UP_KEYWORDS	Copper	7	0.751073	0.00139859	AFP, APP, F5, ALB, SPARC, CP, SOD1	772	26	15615	5.44565	0.346536	0.00864543	1.85657
GOTERM_BP_DIRECT	GO:0061077~chaperone-mediated protein folding	7	0.751073	0.00141876	FKBP9, FKBP4, CLU, FKBP1A, PDIA4, CHORDC1, FKBP2	677	22	11368	5.34282	0.960777	0.126229	2.44804
INTERPRO	IPR004000:Actin-related protein	7	0.751073	0.00145398	ACTG1, ACTR3, ACTR2, ACTC1, ACTA1, ACTA2, ACTR1A	764	25	14696	5.38597	0.873144	0.0389278	2.37276
UP_KEYWORDS	Amino-acid biosynthesis	5	0.536481	0.00147254	ADI1, BCAT1, CTH, GOT1, PHGDH	772	11	15615	9.19395	0.361085	0.00891964	1.95385
UP_KEYWORDS	Stress response	5	0.536481	0.00147254	HSPA1L, HSP90AA1, HSPB1, HSPD1, CHORDC1	772	11	15615	9.19395	0.361085	0.00891964	1.95385
GOTERM_MF_DIRECT	GO:0000287~magnesium ion binding	18	1.93133	0.0015249	INPP1, ADSS, IMPA1, GCLC, COMT, OXSR1, HPRT1, GSS, PKM, PGM3, PGP, NME1, PGM1, ENO3, IDH1, TOP2A, BPNT1, ENO1	665	127	11048	2.35467	0.620556	0.0554087	2.24576
UP_SEQ_FEATURE	binding site:NAD	7	0.751073	0.00163352	CRYL1, LDHA, DLD, PHGDH, GAPDH, MDH2, MDH1	179	10	1139	4.45419	0.68777	0.441224	2.44079
INTERPRO	IPR016040:NAD(P)-binding domain	19	2.03863	0.0016428	ME1, LDHB, PTGR1, LDHA, AHCY, GLUD1, PGD, QDPR, VAT1, CRYL1, UBA1, UBA3, BLVRB, PHGDH, SPR, TSTA3, GAPDH, MDH2, MDH1	764	160	14696	2.28423	0.903	0.0430649	2.67698
UP_KEYWORDS	Apoptosis	9	0.965665	0.00167574	RACK1, APP, CASP3, ERO1A, LGALS1, CYCS, CHI3L1, GAPDH, RPS3	772	46	15615	3.95739	0.399415	0.00994728	2.22067
INTERPRO	IPR015955:Lactate dehydrogenase/glycoside hydrolase, family 4, C-terminal	5	0.536481	0.00177401	LDHB, LDHA, CP, MDH2, MDH1	764	11	14696	8.74346	0.919505	0.0455867	2.88787
UP_KEYWORDS	Sulfation	6	0.643777	0.00188745	AFP, FMOD, F5, ANPEP, VTN, DPT	772	19	15615	6.38737	0.436917	0.010984	2.49796
GOTERM_BP_DIRECT	GO:0006098~pentose-phosphate shunt	4	0.429185	0.00191238	PGLS, TPI1, TALDO1, PGD	677	5	11368	13.4334	0.987302	0.160251	3.28644
KEGG_PATHWAY	ssc00520:Amino sugar and nucleotide sugar metabolism	11	1.18026	0.00191926	GPI, PGM3, GNPDA1, GNPDA2, HEXA, HEXB, PGM1, HK1, LOC100621421, TSTA3, UGP2	486	50	7001	3.16918	0.388477	0.0211557	2.47389
KEGG_PATHWAY	ssc00052:Galactose metabolism	8	0.858369	0.00192453	B4GALT1, GALM, PFKL, AKR1B1, PGM1, GAA, HK1, UGP2	486	27	7001	4.26825	0.389303	0.0203384	2.48061
GOTERM_MF_DIRECT	GO:0070006~metalloaminopeptidase activity	6	0.643777	0.00193506	ERAP1, ANPEP, LTA4H, NPEPPS, XPNPEP1, DNPEP	665	16	11048	6.23008	0.707694	0.0660484	2.84174
SMART	SM00103:ALBUMIN	4	0.429185	0.0019365	GC, AFP, AFM, ALB	438	5	7312	13.3553	0.395878	0.0292107	2.50184
GOTERM_CC_DIRECT	GO:0005903~brush border	7	0.751073	0.00212809	ACTR3, MYO1C, ACTN4, MYH9, CAPZB, VCL, MYH10	719	25	12833	4.99755	0.637252	0.0270345	3.00063
GOTERM_CC_DIRECT	GO:0005788~endoplasmic reticulum lumen	7	0.751073	0.00212809	TXNDC12, HSP90B1, RNASET2, ERP29, ERAP1, HSPA5, PDIA4	719	25	12833	4.99755	0.637252	0.0270345	3.00063
GOTERM_CC_DIRECT	GO:0032587~ruffle membrane	7	0.751073	0.00212809	TWF1, ITGA5, NME1, CFL1, RHOA, ITGB1, RPS3	719	25	12833	4.99755	0.637252	0.0270345	3.00063
UP_KEYWORDS	RNA-binding	12	1.28755	0.00225506	LOC100519984, YARS, EIF3G, EIF2S1, AARS, PTBP1, DDX39B, ELAVL1, PABPC1, RPS4X, RBMX, RPS3	772	82	15615	2.96	0.496571	0.0128658	2.9777
GOTERM_MF_DIRECT	GO:0003725~double-stranded RNA binding	9	0.965665	0.00225863	HSP90AB1, ILF2, VIM, ELAVL1, ILF3, MSN, HSPD1, TUBA1B, TUBB4B	665	40	11048	3.73805	0.762087	0.0727862	3.3095
GOTERM_BP_DIRECT	GO:0030307~positive regulation of cell growth	8	0.858369	0.00232208	CDC42, SFRP1, SFRP2, F2, RHOA, SDCBP, SFN, MMP14	677	32	11368	4.19793	0.995022	0.184501	3.97714
GOTERM_CC_DIRECT	GO:0033290~eukaryotic 48S preinitiation complex	5	0.536481	0.00233677	EIF3G, EIF3H, EIF2S1, EIF3J, EIF3M	719	11	12833	8.11291	0.671627	0.0288802	3.29033
UP_KEYWORDS	Muscle protein	6	0.643777	0.00241547	MYL6, DES, ACTA1, TPM1, TPM4, MYL9	772	20	15615	6.06801	0.520586	0.0135224	3.18636
INTERPRO	IPR019742:Alpha-2-macroglobulin, conserved site	4	0.429185	0.00247727	A2M, C4A, C3, CD109	764	6	14696	12.8237	0.970389	0.0619884	4.01086
INTERPRO	IPR009068:S15/NS1, RNA-binding	4	0.429185	0.00247727	WARS, GARS, HARS, EPRS	764	6	14696	12.8237	0.970389	0.0619884	4.01086
INTERPRO	IPR000033:LDLR class B repeat	5	0.536481	0.00255242	LRP1, LDLR, NID2, LOC100514839, VLDLR	764	12	14696	8.01483	0.973391	0.0627068	4.13013
UP_KEYWORDS	NADP	10	1.07296	0.00256157	ART4, ME1, PTGR1, AKR1A1, GLUD1, AKR1B1, PGD, QDPR, IDH1, TXNRD1	772	60	15615	3.37111	0.541465	0.0140767	3.37605
GOTERM_BP_DIRECT	GO:0010628~positive regulation of gene expression	16	1.71674	0.00277113	ACTC1, ACTA1, LDLR, ACTA2, ERP29, VIM, RDX, CALR, RPS3, CDC42, C1QTNF1, CNN2, MSN, PDCD5, CTSH, FN1	677	113	11368	2.37759	0.998217	0.208982	4.72884
GOTERM_CC_DIRECT	GO:0005769~early endosome	14	1.50215	0.00284626	TF, NRP1, STX7, LDLR, LIPG, EEA1, VPS35, PRDX3, HSPD1, EHD1, SNX12, VPS26A, RAB1A, ANXA2	719	97	12833	2.57606	0.742504	0.0341903	3.99422
GOTERM_CC_DIRECT	GO:0005911~cell-cell junction	14	1.50215	0.00284626	TWF1, ACTN4, PTK7, IQGAP1, VCL, CTNNB1, ACTR3, CDC42, APP, KIRREL, ITGA5, FAT1, KRT8, RAP1B	719	97	12833	2.57606	0.742504	0.0341903	3.99422
SMART	SM00268:ACTIN	7	0.751073	0.00294331	ACTG1, ACTR3, ACTR2, ACTC1, ACTA1, ACTA2, ACTR1A	438	25	7312	4.67434	0.535312	0.0416834	3.77962
INTERPRO	IPR000169:Cysteine peptidase, cysteine active site	6	0.643777	0.00300595	CTSL, CTSC, CTSB, CAPN2, CTSH, CAPN1	764	20	14696	5.77068	0.986044	0.0722055	4.84701
GOTERM_MF_DIRECT	GO:0004866~endopeptidase inhibitor activity	5	0.536481	0.00303645	A2M, C4A, C3, CD109, AHSG	665	11	11048	7.55161	0.855009	0.0920392	4.42537
GOTERM_MF_DIRECT	GO:0005518~collagen binding	5	0.536481	0.00303645	LUM, TGFBI, DCN, SPARC, CTSB	665	11	11048	7.55161	0.855009	0.0920392	4.42537
UP_KEYWORDS	Calmodulin-binding	6	0.643777	0.00304308	ATP2B1, CTH, CNN3, CNN2, CNN1, MYLK	772	21	15615	5.77905	0.604065	0.0164086	3.99875
KEGG_PATHWAY	ssc00270:Cysteine and methionine metabolism	9	0.965665	0.00322697	ADI1, GOT2, LDHB, LDHA, CTH, GOT1, AHCY, MDH2, MDH1	486	37	7001	3.504	0.562833	0.0325559	4.12701
GOTERM_MF_DIRECT	GO:0003924~GTPase activity	19	2.03863	0.00331299	RAB7A, LOC100158003, GNAI2, TUBB2B, RAN, LOC100155138, EIF2S3, EEF2, RAB1A, CDC42, TUBB, RAB11B, RHOA, TUBB6, LOC100737797, RAP1B, TUBA1B, ARHGDIB, TUBB4B	665	148	11048	2.13282	0.878427	0.0954745	4.81918
KEGG_PATHWAY	ssc05132:Salmonella infection	14	1.50215	0.00348693	RAB7A, IL6, ARPC5, FLNC, ACTG1, ARPC1A, CDC42, PFN1, ARPC1B, PFN2, ARPC3, ARPC2, CD14, DYNC1I2	486	81	7001	2.48981	0.591071	0.0338081	4.45253
INTERPRO	IPR001589:Actinin-type, actin-binding, conserved site	5	0.536481	0.00353665	ACTN4, SPTBN1, ACTN2, FLNC, PLS3	764	13	14696	7.39831	0.993444	0.0830289	5.67949
SMART	SM00054:EFh	17	1.82403	0.00354225	MYL6, S100A4, S100A6, ACTN4, S100A11, ACTN2, MYL9, CALU, EFHD2, NUCB2, RCN3, SDF4, CALM2, PLS3, RCN1, RCN2, SPTAN1	438	127	7312	2.23464	0.602524	0.0473989	4.5324
GOTERM_BP_DIRECT	GO:0006006~glucose metabolic process	7	0.751073	0.0035726	GALM, INS, FBN1, PGM1, IGF2, GAPDH, FABP5	677	26	11368	4.52085	0.999715	0.252903	6.05671
GOTERM_BP_DIRECT	GO:0006936~muscle contraction	7	0.751073	0.0035726	MYL6, CALD1, TMOD3, FKBP1A, ACTN2, TPM4, TPM3	677	26	11368	4.52085	0.999715	0.252903	6.05671
GOTERM_BP_DIRECT	GO:0001525~angiogenesis	14	1.50215	0.00361641	NOV, GPI, FGFR1, NRP1, CTGF, ATP5B, SERPINE1, TGFBI, ANPEP, MFGE8, MYH9, EPHB3, ANXA2, ANGPTL4	677	94	11368	2.5009	0.999742	0.247959	6.12878
GOTERM_BP_DIRECT	GO:0006414~translational elongation	4	0.429185	0.00365593	RPLP1, EEF1G, RPLP2, EEF2	677	6	11368	11.1945	0.999765	0.243068	6.19376
GOTERM_MF_DIRECT	GO:0005515~protein binding	7	0.751073	0.00376515	CASP3, PRKAR2A, TUBB, C3, IRF3, ATP1A1, ANXA2	665	26	11048	4.47287	0.908862	0.103163	5.45985
UP_KEYWORDS	Endoplasmic reticulum	16	1.71674	0.00387237	RTN4, GANAB, ERP29, UCHL1, CLU, CHI3L1, CALR, CANX, DBI, RAB1A, HSP90B1, NPC2, VCP, ERO1A, RNASET2, HSPA5	772	140	15615	2.31162	0.692564	0.0204801	5.06254
INTERPRO	IPR000608:Ubiquitin-conjugating enzyme, E2	7	0.751073	0.00390802	UBE2N, UBE2D2, UBE2K, UBE2V1, UBE2I, UBE2V2, UBE2L3	764	30	14696	4.48831	0.996137	0.0898769	6.25797
INTERPRO	IPR002314:Aminoacyl-tRNA synthetase, class II (G/ H/ P/ S), conserved domain	4	0.429185	0.00416839	TARS, SARS, GARS, EPRS	764	7	14696	10.9918	0.997334	0.0940657	6.66154
INTERPRO	IPR006636:Heat shock chaperonin-binding	4	0.429185	0.00416839	ST13, RAD23B, RAD23A, UBQLN1	764	7	14696	10.9918	0.997334	0.0940657	6.66154
INTERPRO	IPR002453:Beta tubulin	4	0.429185	0.00416839	TUBB, TUBB2B, TUBB6, TUBB4B	764	7	14696	10.9918	0.997334	0.0940657	6.66154
GOTERM_MF_DIRECT	GO:0001948~glycoprotein binding	8	0.858369	0.00421224	LDLR, IDE, VIM, SERPINA1, LMAN2, HSPA5, CALR, VLDLR	665	35	11048	3.79738	0.931466	0.110006	6.08937
GOTERM_BP_DIRECT	GO:0006446~regulation of translational initiation	6	0.643777	0.00423596	EIF4G1, EIF3G, EIF4A2, EIF4A1, EIF3J, EIF3M	677	19	11368	5.30265	0.999938	0.268272	7.14254
SMART	SM00135:LY	5	0.536481	0.00423899	LRP1, LDLR, NID2, LOC100514839, VLDLR	438	12	7312	6.95586	0.668617	0.0537268	5.40125
GOTERM_BP_DIRECT	GO:0006511~ubiquitin-dependent protein catabolic process	13	1.39485	0.00429011	UCHL1, PSMA8, PSMA2, UBE2N, PSMA1, PSMD13, PSMA6, PSMD11, PSMA4, PSMA3, UCHL3, RANBP1, USP15	677	85	11368	2.56815	0.999945	0.263954	7.23065
UP_KEYWORDS	Protein transport	12	1.28755	0.00430928	SEC23A, VPS29, COPA, AP2B1, AP1B1, AP2A1, RAN, COPB1, ARCN1, VPS35, TIMM13, RAB1A	772	89	15615	2.72719	0.730948	0.0223811	5.61858
GOTERM_MF_DIRECT	GO:0005178~integrin binding	6	0.643777	0.00443294	NOV, ICAM1, CTGF, TGFBI, CALR, CYR61	665	19	11048	5.24638	0.940464	0.110903	6.39869
UP_KEYWORDS	NAD	11	1.18026	0.00445779	ART4, LDHB, CRYL1, LDHA, AHCY, DLD, PHGDH, GAPDH, MDH2, ALDH9A1, MDH1	772	77	15615	2.88953	0.742876	0.0227574	5.8069
GOTERM_CC_DIRECT	GO:0001726~ruffle	8	0.858369	0.00459842	DBNL, LOC100625519, NME2, TLN1, FSCN1, RDX, MYH9, IQGAP1	719	38	12833	3.75756	0.888518	0.0533704	6.37874
INTERPRO	IPR008978:HSP20-like chaperone	6	0.643777	0.00468464	PTGES3, CRYAB, HSPB1, CHORDC1, SUGT1, NUDC	764	22	14696	5.24607	0.998723	0.103477	7.45692
INTERPRO	IPR000668:Peptidase C1A, papain C-terminal	5	0.536481	0.00475001	CTSL, CTSZ, CTSC, CTSB, CTSH	764	14	14696	6.86986	0.998836	0.103245	7.55718
INTERPRO	IPR013128:Peptidase C1A, papain	5	0.536481	0.00475001	CTSL, CTSZ, CTSC, CTSB, CTSH	764	14	14696	6.86986	0.998836	0.103245	7.55718
GOTERM_CC_DIRECT	GO:0005634~nucleus	144	15.4506	0.00518769	S100A4, XPO1, LDHA, S100A6, TUBB2B, GNPDA2, PGD, PGAM2, EIF5A, CTNNB1, DCPS, ACTG1, GOT1, APOE, SND1, TFPI2, YARS, ACTN4, CRYAB, RAN, PTBP1, EEF2, KRT10, BASP1, JUP, PSMA2, PSMA1, NME2, CHID1, PSMA6, PSMA5, NME1, PSMA4, EIF2S1, PSMA3, HSPB1, UBA52, MVP, TALDO1, RAD23A, CLU, UBE2V1, NEDD8, UBE2V2, CALR, PSMA7, PSMA8, CMPK1, PSMB5, PSMB4, PFN1, TPI1, PSMB6, PSMB1, EIF3G, ALB, ASRGL1, HNRNPC, TUBB4B…	719	2096	12833	1.22623	0.915902	0.0585976	7.16822
GOTERM_BP_DIRECT	GO:0007160~cell-matrix adhesion	9	0.965665	0.0052401	CTGF, ITGA8, COL3A1, RHOA, NID2, CD63, COL5A3, ITGB1, CTNNB1	677	46	11368	3.28534	0.999994	0.304521	8.76371
GOTERM_BP_DIRECT	GO:0050885~neuromuscular process controlling balance	7	0.751073	0.00528326	APP, TPP1, HEXA, AARS, HEXB, PAFAH1B1, MYH10	677	28	11368	4.19793	0.999994	0.299096	8.83279
GOTERM_CC_DIRECT	GO:0005882~intermediate filament	8	0.858369	0.00533973	JUP, DES, VIM, LMNA, KRT31, KRT10, KRT34, KRT32	719	39	12833	3.66121	0.921803	0.0588748	7.37091
SMART	SM00282:LamG	6	0.643777	0.00546457	LOC102164134, LAMA4, FAT1, LOC100626701, COL11A2, COL5A1	438	20	7312	5.00822	0.759416	0.065592	6.9119
UP_KEYWORDS	Lipoprotein	14	1.50215	0.00546949	LPL, LDLR, UCHL1, LMNA, SOD1, RAB1A, VCL, GPC4, CDC42, LRP1, APOA1, PRKACA, GPC1, VLDLR	772	118	15615	2.39978	0.811242	0.0274056	7.08059
UP_KEYWORDS	Gamma-carboxyglutamic acid	4	0.429185	0.00557065	TTR, F2, TGFBI, ITIH2	772	8	15615	10.1133	0.81699	0.0274556	7.20706
GOTERM_MF_DIRECT	GO:0008307~structural constituent of muscle	5	0.536481	0.00597436	MYL6, NEXN, TPM1, TPM4, TPM3	665	13	11048	6.38982	0.977743	0.141187	8.53264
KEGG_PATHWAY	ssc00630:Glyoxylate and dicarboxylate metabolism	7	0.751073	0.00610805	PGP, DLD, CS, ACAT2, MDH2, HYI, MDH1	486	25	7001	4.0335	0.791633	0.0564359	7.67818
SMART	SM00727:STI1	4	0.429185	0.00619188	ST13, RAD23B, RAD23A, UBQLN1	438	7	7312	9.53947	0.801088	0.0707749	7.7978
INTERPRO	IPR019565:Alpha-2-macroglobulin, thiol-ester bond-forming	4	0.429185	0.00641346	A2M, C4A, C3, CD109	764	8	14696	9.6178	0.999892	0.134909	10.0744
INTERPRO	IPR001236:Lactate/malate dehydrogenase, N-terminal	4	0.429185	0.00641346	LDHB, LDHA, MDH2, MDH1	764	8	14696	9.6178	0.999892	0.134909	10.0744
INTERPRO	IPR001557:L-lactate/malate dehydrogenase	4	0.429185	0.00641346	LDHB, LDHA, MDH2, MDH1	764	8	14696	9.6178	0.999892	0.134909	10.0744
INTERPRO	IPR009048:Alpha-macroglobulin, receptor-binding	4	0.429185	0.00641346	A2M, C4A, C3, CD109	764	8	14696	9.6178	0.999892	0.134909	10.0744
GOTERM_BP_DIRECT	GO:0043588~skin development	6	0.643777	0.00671654	JUP, PTGES3, COL3A1, ADAMTS2, COL5A2, COL5A1	677	21	11368	4.79764	1	0.35545	11.099
GOTERM_BP_DIRECT	GO:0006890~retrograde vesicle-mediated transport, Golgi to ER	6	0.643777	0.00671654	COPB2, COPA, COPB1, ARCN1, LMAN2, COPE	677	21	11368	4.79764	1	0.35545	11.099
GOTERM_BP_DIRECT	GO:0070527~platelet aggregation	6	0.643777	0.00671654	ACTG1, TLN1, CSRP1, MYH9, VCL, MYL9	677	21	11368	4.79764	1	0.35545	11.099
GOTERM_MF_DIRECT	GO:0042802~identical protein binding	8	0.858369	0.0067634	TTR, CDC42, GOT1, DES, INS, VIM, SOD1, ANGPTL4	665	38	11048	3.49759	0.986558	0.152737	9.60734
UP_KEYWORDS	Manganese	8	0.858369	0.0069328	GALNT2, TKFC, PPP2CA, IDH1, PPP1CC, PPP1CB, XPNPEP1, SOD2	772	46	15615	3.51768	0.879356	0.0335362	8.89464
INTERPRO	IPR023795:Protease inhibitor I4, serpin, conserved site	6	0.643777	0.00693939	SERPINA7, SERPINE1, SERPINB2, SERPINC1, SERPINB1, SERPINA1	764	24	14696	4.8089	0.999949	0.143067	10.8567
INTERPRO	IPR013787:S100/CaBP-9k-type, calcium binding, subdomain	6	0.643777	0.00693939	S100A4, S100A6, S100A11, LOC100621379, S100A13, S100A2	764	24	14696	4.8089	0.999949	0.143067	10.8567
UP_KEYWORDS	CF(1)	3	0.321888	0.00706497	ATP5D, ATP5B, ATP5A1	772	3	15615	20.2267	0.88414	0.0336337	9.05687
UP_KEYWORDS	Pentose shunt	3	0.321888	0.00706497	TPI1, TALDO1, PGD	772	3	15615	20.2267	0.88414	0.0336337	9.05687
GOTERM_CC_DIRECT	GO:0005576~extracellular region	36	3.86266	0.00750501	HMGB1, RBP4, A2M, MASP1, IGFBP7, IFI30, LOC100621421, SDC4, B2M, TIMP1, GSN, CTGF, ITIH4, ITIH2, THBS3, IL6, STC2, RNASE4, FBN1, CHI3L1, IGF2, MFGE8, PLG, DNPEP, LCN2, AMBP, INHBA, DKK3, CHID1, F5, PPIA, HPX, SFRP4, F2, LIPG, IGFBP2	719	407	12833	1.57873	0.972287	0.0800096	10.2132
GOTERM_BP_DIRECT	GO:0001558~regulation of cell growth	7	0.751073	0.00752731	HTRA1, CTGF, IGFBP7, IGFBP2, IGFBP4, CYR61, IGFBP5	677	30	11368	3.91807	1	0.380438	12.3573
GOTERM_BP_DIRECT	GO:0007017~microtubule-based process	7	0.751073	0.00752731	LOC100158003, TUBB2B, LOC100515661, LOC100155138, VBP1, TUBB6, TUBB4B	677	30	11368	3.91807	1	0.380438	12.3573
GOTERM_CC_DIRECT	GO:0005856~cytoskeleton	12	1.28755	0.00758438	EPB41L2, ACTG1, TLN1, GSN, FSCN1, PDLIM1, RDX, CNN2, MSN, CNN1, TPM1, MVP	719	85	12833	2.51977	0.973322	0.0790615	10.3158
GOTERM_BP_DIRECT	GO:0001649~osteoblast differentiation	10	1.07296	0.00764967	SFRP1, ATP5B, SND1, MRC2, SYNCRIP, VCAN, RBMX, TPM4, CYR61, SPP1	677	59	11368	2.84606	1	0.377122	12.5457
GOTERM_BP_DIRECT	GO:0000028~ribosomal small subunit assembly	5	0.536481	0.00768027	RPSA, RPS28, RPS19, RPS17, RPS5	677	14	11368	5.99705	1	0.37048	12.5928
GOTERM_BP_DIRECT	GO:0006888~ER to Golgi vesicle-mediated transport	9	0.965665	0.00774659	SEC23A, COPB2, HYOU1, COPA, COPB1, LMAN2, YKT6, COPE, RAB1A	677	49	11368	3.08419	1	0.36545	12.6947
SMART	SM00645:Pept_C1	5	0.536481	0.00779227	CTSL, CTSZ, CTSC, CTSB, CTSH	438	14	7312	5.96217	0.869179	0.0846342	9.71983
INTERPRO	IPR020583:Inositol monophosphatase, metal-binding site	3	0.321888	0.0077978	INPP1, IMPA1, BPNT1	764	3	14696	19.2356	0.999985	0.157094	12.12
INTERPRO	IPR019805:Heat shock protein Hsp90, conserved site	3	0.321888	0.0077978	HSP90AB1, HSP90B1, HSP90AA1	764	3	14696	19.2356	0.999985	0.157094	12.12
INTERPRO	IPR006148:Glucosamine/galactosamine-6-phosphate isomerase	3	0.321888	0.0077978	PGLS, GNPDA1, GNPDA2	764	3	14696	19.2356	0.999985	0.157094	12.12
INTERPRO	IPR024706:Peroxiredoxin, AhpC-type	3	0.321888	0.0077978	PRDX6, PRDX2, PRDX1	764	3	14696	19.2356	0.999985	0.157094	12.12
INTERPRO	IPR001006:Procollagen-lysine 5-dioxygenase	3	0.321888	0.0077978	PLOD1, PLOD2, PLOD3	764	3	14696	19.2356	0.999985	0.157094	12.12
GOTERM_CC_DIRECT	GO:0005844~polysome	6	0.643777	0.00783434	PSMA6, VBP1, EEF2, RPS4X, CALR, RPS3	719	23	12833	4.6561	0.976337	0.0798295	10.6383
GOTERM_CC_DIRECT	GO:0016272~prefoldin complex	4	0.429185	0.00790123	PFDN2, PFDN5, PFDN4, VBP1	719	8	12833	8.9242	0.977084	0.0788066	10.7245
INTERPRO	IPR013780:Glycosyl hydrolase, family 13, all-beta	5	0.536481	0.00795036	NAGA, SLC3A2, MAN2B1, FUCA1, GBA	764	16	14696	6.01113	0.999988	0.157697	12.3427
GOTERM_MF_DIRECT	GO:0003746~translation elongation factor activity	5	0.536481	0.00797182	EEF1B2, EEF1G, LOC100737797, EIF5A, EEF1D	665	14	11048	5.9334	0.993795	0.171581	11.2305
UP_KEYWORDS	Elongation factor	4	0.429185	0.00805161	EEF1B2, EEF1G, LOC100737797, EEF1D	772	9	15615	8.98964	0.914359	0.037672	10.2595
KEGG_PATHWAY	ssc00531:Glycosaminoglycan degradation	6	0.643777	0.00805672	GNS, NAGLU, HEXA, GUSB, GALNS, HEXB	486	19	7001	4.54906	0.873924	0.071291	10.0108
COG_ONTOLOGY	Posttranslational modification, protein turnover, chaperones	8	0.858369	0.00823043	PSMB7, PRDX6, PSMD1, IDE, GSTO1, PSAT1, PSMB8	31	41	489	3.07789	0.116591	0.116591	5.584
UP_KEYWORDS	Coiled coil	115	12.3391	0.00825961	ENAH, LOC100515661, IQGAP2, TPD52, PRKCSH, IQGAP1, APP, OLFML3, PICALM, APOA1, APOE, FTL, DBNL, CARS, KIF5B, ACTN4, RAI14, KRT10, ACTN2, MYH9, DCTN1, ST13, EIF2S1, PSMA4, HARS, CLIP1, STMN1, PDCD6IP, ERC1, SEPT6, SEPT7, SEPT8, HMGB1, STX7, LMNB1, CLU, PSMA8, KARS, CDC37, LOC100519984, LAMB2, HNRNPC, EIF3J, LAMB1, NUDC, ANGPTL4, TUBB4B, CKAP4, EPRS, KRT31, KRT34, SEPT11, KRT32, EMILIN1, LAMA4, SFR…	772	1862	15615	1.24923	0.919649	0.0380473	10.5111
UP_SEQ_FEATURE	binding site:Substrate	14	1.50215	0.00841795	LDHA, IMPA1, AHCY, RNASE4, DCPS, GALM, CTH, AKR1A1, AKR1B1, ENO3, PGK1, MDH2, MDH1, PGK2	179	42	1139	2.12104	0.997568	0.865517	11.9949
UP_KEYWORDS	Cleavage on pair of basic residues	10	1.07296	0.00873911	AMBP, INHBA, C3, SORBS2, INS, ALB, F2, IGF2, MMP14, PLG	772	72	15615	2.80926	0.930635	0.0396234	11.0887
UP_KEYWORDS	Cell projection	7	0.751073	0.00891036	RACK1, NME2, SORBS2, CFL1, ANXA1, MSN, ITGB1	772	37	15615	3.82667	0.934184	0.0397967	11.2942
GOTERM_CC_DIRECT	GO:0005588~collagen type V trimer	3	0.321888	0.00902979	COL5A3, COL5A2, COL5A1	719	3	12833	17.8484	0.98667	0.0877727	12.1658
GOTERM_CC_DIRECT	GO:0005862~muscle thin filament tropomyosin	3	0.321888	0.00902979	TPM1, TPM4, TPM3	719	3	12833	17.8484	0.98667	0.0877727	12.1658
GOTERM_CC_DIRECT	GO:0045261~proton-transporting ATP synthase complex, catalytic core F(1)	3	0.321888	0.00902979	ATP5D, ATP5B, ATP5A1	719	3	12833	17.8484	0.98667	0.0877727	12.1658
KEGG_PATHWAY	ssc04520:Adherens junction	12	1.28755	0.00908096	ACTG1, FGFR1, CDC42, SORBS1, ACTN4, RHOA, ACTN1, ACTN2, CTNNA1, IQGAP1, VCL, CTNNB1	486	71	7001	2.43471	0.903223	0.077372	11.2149
INTERPRO	IPR002890:Alpha-2-macroglobulin, N-terminal	4	0.429185	0.00925199	A2M, C4A, C3, CD109	764	9	14696	8.54916	0.999998	0.178695	14.2217
INTERPRO	IPR011626:A-macroglobulin complement component	4	0.429185	0.00925199	A2M, C4A, C3, CD109	764	9	14696	8.54916	0.999998	0.178695	14.2217
INTERPRO	IPR011625:Alpha-2-macroglobulin, N-terminal 2	4	0.429185	0.00925199	A2M, C4A, C3, CD109	764	9	14696	8.54916	0.999998	0.178695	14.2217
INTERPRO	IPR001599:Alpha-2-macroglobulin	4	0.429185	0.00925199	A2M, C4A, C3, CD109	764	9	14696	8.54916	0.999998	0.178695	14.2217
GOTERM_BP_DIRECT	GO:0006108~malate metabolic process	4	0.429185	0.00935687	ME1, MDH2, FH, MDH1	677	8	11368	8.39586	1	0.414967	15.1354
GOTERM_BP_DIRECT	GO:1903543~positive regulation of exosomal secretion	4	0.429185	0.00935687	RAB7A, SDCBP, PDCD6IP, SDC4	677	8	11368	8.39586	1	0.414967	15.1354
SMART	SM01361:SM01361	4	0.429185	0.00947119	A2M, C4A, C3, CD109	438	8	7312	8.34703	0.915773	0.0979574	11.6964
GOTERM_MF_DIRECT	GO:0000146~microfilament motor activity	4	0.429185	0.00963619	MYL6, MYO1C, MYH9, MYH10	665	8	11048	8.30677	0.997864	0.197156	13.4215
GOTERM_MF_DIRECT	GO:0098641~cadherin binding involved in cell-cell adhesion	4	0.429185	0.00963619	JUP, LDHA, PRDX6, VCL	665	8	11048	8.30677	0.997864	0.197156	13.4215
GOTERM_MF_DIRECT	GO:0036094~small molecule binding	4	0.429185	0.00963619	AMBP, LCN2, TTR, ALB	665	8	11048	8.30677	0.997864	0.197156	13.4215
INTERPRO	IPR002017:Spectrin repeat	5	0.536481	0.00997641	ACTN4, SPTBN1, ACTN1, ACTN2, SPTAN1	764	17	14696	5.65753	0.999999	0.188791	15.2509
GOTERM_BP_DIRECT	GO:0051016~barbed-end actin filament capping	5	0.536481	0.00998804	TWF1, GSN, CAPG, CAPZB	677	15	11368	5.59724	1	0.427916	16.0743
GOTERM_BP_DIRECT	GO:0018149~peptide cross-linking	5	0.536481	0.00998804	COL3A1, TGM2, ANXA1, THBS1, FN1	677	15	11368	5.59724	1	0.427916	16.0743
KEGG_PATHWAY	ssc04610:Complement and coagulation cascades	12	1.28755	0.0100718	A2M, C4A, MASP1, F5, C3, F2, SERPINE1, SERPINC1, SERPINA1, CFI, PLG, PLAUR	486	72	7001	2.40089	0.925089	0.0827563	12.3656
GOTERM_BP_DIRECT	GO:2001137~positive regulation of endocytic recycling	3	0.321888	0.0101748	ACTN2, EHD1, EHD2	677	3	11368	16.7917	1	0.426167	16.3502
GOTERM_BP_DIRECT	GO:0090131~mesenchyme migration	3	0.321888	0.0101748	ACTC1, ACTA1, ACTA2	677	3	11368	16.7917	1	0.426167	16.3502
GOTERM_CC_DIRECT	GO:0030904~retromer complex	5	0.536481	0.0103052	VPS29, RAB7A, VPS35, VPS26A, DCTN1	719	16	12833	5.57763	0.992779	0.0976235	13.7687
GOTERM_MF_DIRECT	GO:0051920~peroxiredoxin activity	3	0.321888	0.0103888	PRDX6, PRDX4, PARK7	665	3	11048	16.6135	0.998682	0.204409	14.3957
GOTERM_MF_DIRECT	GO:0008475~procollagen-lysine 5-dioxygenase activity	3	0.321888	0.0103888	PLOD1, PLOD2, PLOD3	665	3	11048	16.6135	0.998682	0.204409	14.3957
KEGG_PATHWAY	ssc05133:Pertussis	12	1.28755	0.0111438	CASP3, IL6, C4A, GNAI2, ITGA5, C3, CFL1, RHOA, IRF3, ITGB1, CD14, CALM2	486	73	7001	2.368	0.943235	0.0883898	13.595
GOTERM_MF_DIRECT	GO:0031625~ubiquitin protein ligase binding	10	1.07296	0.0112572	UBE2N, TUBB, PRDX6, UBE2K, CLU, UBE2V1, UBE2V2, CALR, TUBA1B, VCL	665	62	11048	2.6796	0.999245	0.213079	15.5068
GOTERM_CC_DIRECT	GO:0005793~endoplasmic reticulum-Golgi intermediate compartment	7	0.751073	0.0121338	NUCB1, HMGB1, COPB1, ANPEP, LMAN2, HSPA5, FN1	719	35	12833	3.56968	0.997006	0.11183	16.0194
SMART	SM01394:SM01394	6	0.643777	0.0123025	S100A4, S100A6, S100A11, LOC100621379, S100A13, S100A2	438	24	7312	4.17352	0.959985	0.120797	14.9393
INTERPRO	IPR001751:S100/Calbindin-D9k, conserved site	5	0.536481	0.0123094	S100A4, S100A6, S100A11, LOC100621379, S100A2	764	18	14696	5.34322	1	0.224864	18.4874
GOTERM_MF_DIRECT	GO:0030145~manganese ion binding	6	0.643777	0.0126374	ME1, B4GALT1, GALNT2, IMPA1, XPNPEP1, SOD2	665	24	11048	4.15338	0.999689	0.229344	17.2455
GOTERM_BP_DIRECT	GO:0031032~actomyosin structure organization	5	0.536481	0.012702	EPB41L2, CNN3, CNN2, CNN1, MYH9	677	16	11368	5.24742	1	0.492426	20.0013
GOTERM_BP_DIRECT	GO:0001731~formation of translation preinitiation complex	5	0.536481	0.012702	EIF3G, EIF3H, EIF2S3, EIF3J, EIF3M	677	16	11368	5.24742	1	0.492426	20.0013
INTERPRO	IPR001930:Peptidase M1, alanine aminopeptidase/leukotriene A4 hydrolase	4	0.429185	0.0127127	ERAP1, ANPEP, LTA4H, NPEPPS	764	10	14696	7.69424	1	0.228452	19.0349
INTERPRO	IPR014782:Peptidase M1, membrane alanine aminopeptidase, N-terminal	4	0.429185	0.0127127	ERAP1, ANPEP, LTA4H, NPEPPS	764	10	14696	7.69424	1	0.228452	19.0349
INTERPRO	IPR011013:Galactose mutarotase-like domain	4	0.429185	0.0127127	GALM, GANAB, GAA, MAN2B1	764	10	14696	7.69424	1	0.228452	19.0349
GOTERM_CC_DIRECT	GO:0032154~cleavage furrow	5	0.536481	0.0128903	RHOA, RDX, SEPT6, MYH9, MYH10	719	17	12833	5.24953	0.997921	0.116191	16.9345
GOTERM_BP_DIRECT	GO:0021680~cerebellar Purkinje cell layer development	4	0.429185	0.0134216	NAGLU, AARS, HSPA5, MYH10	677	9	11368	7.46299	1	0.503663	21.0131
GOTERM_BP_DIRECT	GO:0006103~2-oxoglutarate metabolic process	4	0.429185	0.0134216	GOT2, GOT1, IDH1, KYAT3	677	9	11368	7.46299	1	0.503663	21.0131
UP_SEQ_FEATURE	nucleotide phosphate-binding region:NAD	7	0.751073	0.0134897	CRYL1, LDHA, DLD, PHGDH, GAPDH, MDH2, MDH1	179	14	1139	3.18156	0.999937	0.910856	18.5584
INTERPRO	IPR000215:Serpin family	6	0.643777	0.0135258	SERPINA7, SERPINE1, SERPINB2, SERPINC1, SERPINB1, SERPINA1	764	28	14696	4.12191	1	0.238275	20.1284
INTERPRO	IPR023796:Serpin domain	6	0.643777	0.0135258	SERPINA7, SERPINE1, SERPINB2, SERPINC1, SERPINB1, SERPINA1	764	28	14696	4.12191	1	0.238275	20.1284
SMART	SM01360:SM01360	4	0.429185	0.0135838	A2M, C4A, C3, CD109	438	9	7312	7.41958	0.971447	0.127828	16.3703
SMART	SM01359:SM01359	4	0.429185	0.0135838	A2M, C4A, C3, CD109	438	9	7312	7.41958	0.971447	0.127828	16.3703
GOTERM_MF_DIRECT	GO:0016491~oxidoreductase activity	12	1.28755	0.0136235	GDI1, AKR1CL1, GDI2, AIFM1, AKR1B1, CREG1, PRDX4, PRDX5, GSTO1, TSTA3, APEX1, VAT1	665	86	11048	2.31817	0.999835	0.238298	18.4671
UP_KEYWORDS	ADP-ribosylation	3	0.321888	0.0136679	DES, GLUD1, GAPDH	772	4	15615	15.17	0.984758	0.0596706	16.8294
GOTERM_BP_DIRECT	GO:0051017~actin filament bundle assembly	6	0.643777	0.0144113	LOC100625519, CDC42, ACTN4, FSCN1, ACTN1, PLS3	677	25	11368	4.03001	1	0.520881	22.385
INTERPRO	IPR014837:EF-hand, Ca insensitive	3	0.321888	0.0150595	ACTN4, ACTN2, SPTAN1	764	4	14696	14.4267	1	0.258482	22.1534
INTERPRO	IPR000760:Inositol monophosphatase	3	0.321888	0.0150595	INPP1, IMPA1, BPNT1	764	4	14696	14.4267	1	0.258482	22.1534
INTERPRO	IPR001404:Heat shock protein Hsp90	3	0.321888	0.0150595	HSP90AB1, HSP90B1, HSP90AA1	764	4	14696	14.4267	1	0.258482	22.1534
INTERPRO	IPR001997:Calponin	3	0.321888	0.0150595	CNN3, CNN2, CNN1	764	4	14696	14.4267	1	0.258482	22.1534
INTERPRO	IPR021177:Serum albumin/Alpha-fetoprotein	3	0.321888	0.0150595	AFP, AFM, ALB	764	4	14696	14.4267	1	0.258482	22.1534
INTERPRO	IPR020550:Inositol monophosphatase, conserved site	3	0.321888	0.0150595	INPP1, IMPA1, BPNT1	764	4	14696	14.4267	1	0.258482	22.1534
INTERPRO	IPR020575:Heat shock protein Hsp90, N-terminal	3	0.321888	0.0150595	HSP90AB1, HSP90B1, HSP90AA1	764	4	14696	14.4267	1	0.258482	22.1534
INTERPRO	IPR012395:IGFBP-related, CNN	3	0.321888	0.0150595	NOV, CTGF, CYR61	764	4	14696	14.4267	1	0.258482	22.1534
UP_KEYWORDS	Heparin-binding	5	0.536481	0.0151762	LPL, APP, APOE, CTGF, VTN	772	20	15615	5.05667	0.990428	0.0651563	18.5163
GOTERM_CC_DIRECT	GO:0016282~eukaryotic 43S preinitiation complex	4	0.429185	0.0155672	EIF3G, EIF3H, EIF3J, EIF3M	719	10	12833	7.13936	0.999429	0.136219	20.0984
GOTERM_BP_DIRECT	GO:0006897~endocytosis	10	1.07296	0.015612	CDC42, APP, PICALM, LDLR, EEA1, DPYSL2, EHD1, SNX12, EHD2, RAB1A	677	66	11368	2.5442	1	0.541712	24.0192
GOTERM_CC_DIRECT	GO:0031594~neuromuscular junction	6	0.643777	0.0156341	APP, DES, PRKACA, MYH9, ITGB1, MYH10	719	27	12833	3.96631	0.999447	0.134322	20.176
GOTERM_BP_DIRECT	GO:0006094~gluconeogenesis	5	0.536481	0.0158445	RBP4, GPI, TPI1, PGAM1, PGAM2	677	17	11368	4.93874	1	0.539353	24.3319
GOTERM_MF_DIRECT	GO:0005544~calcium-dependent phospholipid binding	7	0.751073	0.0167898	ANXA6, ANXA7, ANXA11, ANXA1, ANXA5, ANXA4, ANXA2	665	35	11048	3.32271	0.999979	0.278065	22.2769
UP_KEYWORDS	Polymorphism	6	0.643777	0.0169238	TF, SERPINA7, PSME1, FABP3, DPT, PGK2	772	31	15615	3.91484	0.994422	0.0714459	20.4313
GOTERM_BP_DIRECT	GO:0006879~cellular iron ion homeostasis	6	0.643777	0.0169919	TF, HPX, CP, SOD1, FTH1, FTL	677	26	11368	3.87501	1	0.557099	25.8573
GOTERM_BP_DIRECT	GO:0043087~regulation of GTPase activity	6	0.643777	0.0169919	ARHGAP1, IQGAP2, PAFAH1B1, SOD1, EPHB3, IQGAP1	677	26	11368	3.87501	1	0.557099	25.8573
GOTERM_BP_DIRECT	GO:0021762~substantia nigra development	6	0.643777	0.0169919	CDC42, YWHAH, RHOA, YWHAQ, HSPA5, CALM2	677	26	11368	3.87501	1	0.557099	25.8573
GOTERM_CC_DIRECT	GO:0097452~GAIT complex	3	0.321888	0.0173909	EPRS, SYNCRIP, GAPDH	719	4	12833	13.3863	0.999764	0.145778	22.1894
KEGG_PATHWAY	ssc05410:Hypertrophic cardiomyopathy (HCM)	12	1.28755	0.0178627	ACTG1, ACTC1, IL6, DES, ITGA5, ITGA8, LMNA, TPM2, ITGB1, TPM1, TPM4, TPM3	486	78	7001	2.21621	0.99009	0.13428	20.9449
INTERPRO	IPR023313:Ubiquitin-conjugating enzyme, active site	5	0.536481	0.0179538	UBE2N, UBE2D2, UBE2K, UBE2I, UBE2L3	764	20	14696	4.8089	1	0.296834	25.8439
GOTERM_BP_DIRECT	GO:0007015~actin filament organization	8	0.858369	0.0180026	SORBS1, FAT1, FSCN1, TMOD3, CTNNA1, TPM1, TPM4, TPM3	677	46	11368	2.9203	1	0.570733	27.1769
UP_KEYWORDS	Tricarboxylic acid cycle	5	0.536481	0.0180311	CS, IDH1, MDH2, FH, MDH1	772	21	15615	4.81588	0.99604	0.0749505	21.623
GOTERM_BP_DIRECT	GO:0006413~translational initiation	4	0.429185	0.018338	EIF2S1, EIF4A2, EIF4A1, EIF2S3	677	10	11368	6.71669	1	0.570162	27.6099
GOTERM_BP_DIRECT	GO:1901224~positive regulation of NIK/NF-kappaB signaling	4	0.429185	0.018338	HMGB1, ACTN4, CALR, RPS3	677	10	11368	6.71669	1	0.570162	27.6099
GOTERM_BP_DIRECT	GO:1902042~negative regulation of extrinsic apoptotic signaling pathway via death domain receptors	4	0.429185	0.018338	ICAM1, PEA15, SFRP2, SERPINE1	677	10	11368	6.71669	1	0.570162	27.6099
GOTERM_BP_DIRECT	GO:0019430~removal of superoxide radicals	4	0.429185	0.018338	PRDX2, SOD1, PRDX1, SOD2	677	10	11368	6.71669	1	0.570162	27.6099
GOTERM_BP_DIRECT	GO:0032434~regulation of proteasomal ubiquitin-dependent protein catabolic process	4	0.429185	0.018338	RAD23B, UBE2K, RAD23A, GBA	677	10	11368	6.71669	1	0.570162	27.6099
GOTERM_BP_DIRECT	GO:0016477~cell migration	12	1.28755	0.0187873	JUP, LOC100625519, CTGF, FSCN1, PTK7, ARPC5, EPHB3, CD63, SDC4, THBS1, MMP14, RAB1A	677	91	11368	2.21429	1	0.571843	28.186
GOTERM_MF_DIRECT	GO:0046933~proton-transporting ATP synthase activity, rotational mechanism	4	0.429185	0.0188675	ATP5D, ATP5B, ATP6AP1, ATP5A1	665	10	11048	6.64541	0.999994	0.299349	24.6859
UP_KEYWORDS	Aminoacyl-tRNA synthetase	4	0.429185	0.0188775	IARS, WARS, YARS, AARS	772	12	15615	6.74223	0.996953	0.0773147	22.5228
UP_KEYWORDS	Aminopeptidase	4	0.429185	0.0188775	ERAP1, ANPEP, XPNPEP1, DNPEP	772	12	15615	6.74223	0.996953	0.0773147	22.5228
GOTERM_BP_DIRECT	GO:0010815~bradykinin catabolic process	3	0.321888	0.0195491	IDE, CTSH, XPNPEP1	677	4	11368	12.5938	1	0.579379	29.1532
GOTERM_BP_DIRECT	GO:0071681~cellular response to indole-3-methanol	3	0.321888	0.0195491	JUP, CTNNA1, CTNNB1	677	4	11368	12.5938	1	0.579379	29.1532
GOTERM_BP_DIRECT	GO:0007097~nuclear migration	3	0.321888	0.0195491	CDC42, PAFAH1B1, MYH10	677	4	11368	12.5938	1	0.579379	29.1532
GOTERM_BP_DIRECT	GO:0007044~cell-substrate junction assembly	3	0.321888	0.0195491	TLN1, ITGA5, FN1	677	4	11368	12.5938	1	0.579379	29.1532
GOTERM_BP_DIRECT	GO:0090666~scaRNA localization to Cajal body	3	0.321888	0.0195491	TCP1, CCT4, CCT2	677	4	11368	12.5938	1	0.579379	29.1532
GOTERM_BP_DIRECT	GO:1903553~positive regulation of extracellular exosome assembly	3	0.321888	0.0195491	SDCBP, PDCD6IP, SDC4	677	4	11368	12.5938	1	0.579379	29.1532
GOTERM_MF_DIRECT	GO:0045294~alpha-catenin binding	3	0.321888	0.0199518	JUP, VCL, CTNNB1	665	4	11048	12.4602	0.999997	0.306249	25.9153
GOTERM_CC_DIRECT	GO:0008540~proteasome regulatory particle, base subcomplex	4	0.429185	0.0205286	PSMC3, PSMD2, PSMD5, PSMD9	719	11	12833	6.49033	0.999948	0.167098	25.6681
INTERPRO	IPR014729:Rossmann-like alpha/beta/alpha sandwich fold	6	0.643777	0.0205864	IARS, WARS, YARS, CARS, EPRS, ASNS	764	31	14696	3.72302	1	0.328928	29.0574
GOTERM_BP_DIRECT	GO:0009615~response to virus	7	0.751073	0.0207456	CCT5, NPC2, ACTA2, CLU, EEF1G, STMN1, ENO1	677	37	11368	3.17681	1	0.594339	30.6475
INTERPRO	IPR004154:Anticodon-binding	4	0.429185	0.0215688	TARS, GARS, HARS, EPRS	764	12	14696	6.41187	1	0.338038	30.2227
INTERPRO	IPR007052:CS-like domain	4	0.429185	0.0215688	PTGES3, CHORDC1, SUGT1, NUDC	764	12	14696	6.41187	1	0.338038	30.2227
INTERPRO	IPR025660:Cysteine peptidase, histidine active site	4	0.429185	0.0215688	CTSL, CTSC, CTSB, CTSH	764	12	14696	6.41187	1	0.338038	30.2227
INTERPRO	IPR024607:Sulfatase, conserved site	4	0.429185	0.0215688	GNS, GALNS, ARSA	764	12	14696	6.41187	1	0.338038	30.2227
UP_KEYWORDS	Oxidation	3	0.321888	0.0220382	APOA1, ACTA1, APOE	772	5	15615	12.136	0.998857	0.0886259	25.7989
UP_KEYWORDS	Coated pit	3	0.321888	0.0220382	APP, LDLR, CLTC	772	5	15615	12.136	0.998857	0.0886259	25.7989
UP_KEYWORDS	Growth factor binding	3	0.321888	0.0220382	IGFBP2, IGFBP4, IGFBP5	772	5	15615	12.136	0.998857	0.0886259	25.7989
INTERPRO	IPR002035:von Willebrand factor, type A	9	0.965665	0.0221927	SEC23A, SVEP1, COL14A1, COL6A3, ITIH4, COL6A2, ITIH2, ITIH3, ITGB1	764	67	14696	2.58389	1	0.342315	30.9534
KEGG_PATHWAY	ssc01100:Metabolic pathways	98	10.515	0.0227131	LDHB, LDHA, GNPDA1, GNPDA2, CNDP2, ATP6AP1, PGD, PGAM1, PGAM2, PNP, GOT2, PGP, GOT1, SPR, BPNT1, QDPR, GNS, PGLS, NME2, NME1, PGM1, DLD, EXT2, MDH2, MDH1, ME1, ADSS, NAGLU, TALDO1, AHCY, GCLC, GLUD1, ALDOC, ACAT2, CMPK1, GALM, TPI1, GALNS, IDH1, FH, B4GALT1, GUSB, FDPS, EPRS, AK2, TKT, GBE1, ATP5D, PTGES3, IMPA1, SEPHS1, HEXA, ATP5B, HEXB, ANPEP, ASAH1, PKM, GSS, CRYL1, P4HA1, TKFC, NT5E, PFKL, C…	486	1161	7001	1.21596	0.99721	0.16325	25.8871
INTERPRO	IPR016135:Ubiquitin-conjugating enzyme/RWD-like	7	0.751073	0.0227239	UBE2N, UBE2D2, UBE2K, UBE2V1, UBE2I, UBE2V2, UBE2L3	764	43	14696	3.13138	1	0.345314	31.5699
GOTERM_BP_DIRECT	GO:0034446~substrate adhesion-dependent cell spreading	6	0.643777	0.0230305	ITGA8, FERMT2, EPHB3, LAMB1, FN1, PARVA	677	28	11368	3.59823	1	0.626263	33.4188
GOTERM_BP_DIRECT	GO:0045727~positive regulation of translation	6	0.643777	0.0230305	EIF6, NPM1, ELAVL1, EEF2, RPS4X, THBS1	677	28	11368	3.59823	1	0.626263	33.4188
INTERPRO	IPR011042:Six-bladed beta-propeller, TolB-like	6	0.643777	0.0233873	APEH, LRP1, LDLR, NID2, LOC100514839, VLDLR	764	32	14696	3.60668	1	0.349832	32.3325
SMART	SM00093:SERPIN	6	0.643777	0.0233928	SERPINA7, SERPINE1, SERPINB2, SERPINC1, SERPINB1, SERPINA1	438	28	7312	3.5773	0.997876	0.203829	26.6115
UP_KEYWORDS	Angiogenesis	4	0.429185	0.0236565	GPI, ANPEP, MFGE8, ANGPTL4	772	13	15615	6.2236	0.999309	0.0936695	27.4263
UP_KEYWORDS	Translation regulation	4	0.429185	0.0236565	RACK1, EIF2S1, GAPDH, RPS3	772	13	15615	6.2236	0.999309	0.0936695	27.4263
KEGG_PATHWAY	ssc05020:Prion diseases	7	0.751073	0.0239064	NCAM1, IL6, PRKACA, STIP1, HSPA5, LAMC1, SOD1	486	33	7001	3.05568	0.997959	0.166555	27.0585
KEGG_PATHWAY	ssc00500:Starch and sucrose metabolism	7	0.751073	0.0239064	GPI, GBE1, PYGL, PGM1, GAA, HK1, UGP2	486	33	7001	3.05568	0.997959	0.166555	27.0585
GOTERM_CC_DIRECT	GO:0005884~actin filament	6	0.643777	0.0240567	ACTA1, CAPZB, TPM1, TPM4, PLS3, TPM3	719	30	12833	3.56968	0.999991	0.190019	29.4067
INTERPRO	IPR009028:Coatomer/calthrin adaptor appendage, C-terminal subdomain	3	0.321888	0.0242403	AP2B1, AP1B1, AP2A1	764	5	14696	11.5414	1	0.356459	33.3013
INTERPRO	IPR000020:Anaphylatoxin/fibulin	3	0.321888	0.0242403	FBLN1, C4A, C3	764	5	14696	11.5414	1	0.356459	33.3013
INTERPRO	IPR010600:Inter-alpha-trypsin inhibitor heavy chain, C-terminal	3	0.321888	0.0242403	ITIH4, ITIH2, ITIH3	764	5	14696	11.5414	1	0.356459	33.3013
INTERPRO	IPR016156:FAD/NAD-linked reductase, dimerisation	3	0.321888	0.0242403	AIFM1, DLD, TXNRD1	764	5	14696	11.5414	1	0.356459	33.3013
UP_KEYWORDS	Metalloprotease	7	0.751073	0.0247372	BMP1, THOP1, MMP19, ANPEP, LTA4H, MMP14, DNPEP	772	46	15615	3.07797	0.999507	0.0965453	28.4946
GOTERM_MF_DIRECT	GO:0051087~chaperone binding	4	0.429185	0.0248041	PFDN4, ATP1A2, SOD1, CDC37	665	11	11048	6.04129	1	0.357915	31.191
KEGG_PATHWAY	ssc05144:Malaria	9	0.965665	0.02536	ICAM1, IL6, CCL2, LRP1, CD81, THBS1, HBB, LOC100514839, THBS3	486	52	7001	2.49323	0.998606	0.171288	28.4623
KEGG_PATHWAY	ssc00511:Other glycan degradation	5	0.536481	0.0262608	HEXA, HEXB, MAN2B1, FUCA1, GBA	486	17	7001	4.23687	0.9989	0.172412	29.3196
INTERPRO	IPR002172:Low-density lipoprotein (LDL) receptor class A repeat	6	0.643777	0.0264229	LRP1, LDLR, CFI, PRKCSH, LOC100514839, VLDLR	764	33	14696	3.49738	1	0.378102	35.7214
INTERPRO	IPR008930:Terpenoid cyclases/protein prenyltransferase alpha-alpha toroid	4	0.429185	0.0269784	A2M, C4A, C3, CD109	764	13	14696	5.91865	1	0.380668	36.324
INTERPRO	IPR000421:Coagulation factor 5/8 C-terminal type domain	4	0.429185	0.0269784	AEBP1, NRP1, F5, MFGE8	764	13	14696	5.91865	1	0.380668	36.324
INTERPRO	IPR017937:Thioredoxin, conserved site	4	0.429185	0.0269784	TXNL1, TXNDC12, PDIA3, PDIA4	764	13	14696	5.91865	1	0.380668	36.324
KEGG_PATHWAY	ssc04670:Leukocyte transendothelial migration	15	1.60944	0.0270464	ICAM1, GNAI2, ACTN4, ACTN1, ACTN2, CTNNA1, ITGB1, VCL, MYL9, CTNNB1, ACTG1, CDC42, RHOA, RAP1B, MSN	486	115	7001	1.87896	0.999105	0.1728	30.0596
KEGG_PATHWAY	ssc05414:Dilated cardiomyopathy	12	1.28755	0.0272145	ACTG1, ACTC1, DES, ITGA5, ITGA8, LMNA, PRKACA, TPM2, ITGB1, TPM1, TPM4, TPM3	486	83	7001	2.0827	0.999144	0.169627	30.217
GOTERM_BP_DIRECT	GO:0007229~integrin-mediated signaling pathway	8	0.858369	0.0274214	NME2, APOA1, ITGA5, CTGF, ITGA8, FERMT2, COL3A1, ITGB1	677	50	11368	2.68668	1	0.684351	38.4539
GOTERM_MF_DIRECT	GO:0003755~peptidyl-prolyl cis-trans isomerase activity	7	0.751073	0.0275851	LOC100524880, FKBP9, PPIA, FKBP4, PTPA, FKBP1A, FKBP2	665	39	11048	2.98192	1	0.381262	34.0545
GOTERM_MF_DIRECT	GO:0008144~drug binding	6	0.643777	0.0275996	SFRP1, PYGL, ALB, ATP1A2, PNP, TOP2A	665	29	11048	3.43728	1	0.373551	34.0691
GOTERM_CC_DIRECT	GO:0005638~lamin filament	3	0.321888	0.027917	EIF6, LMNB1, LMNA	719	5	12833	10.709	0.999999	0.213898	33.2965
GOTERM_CC_DIRECT	GO:0005916~fascia adherens	3	0.321888	0.027917	DES, VCL, CTNNB1	719	5	12833	10.709	0.999999	0.213898	33.2965
GOTERM_CC_DIRECT	GO:0016460~myosin II complex	3	0.321888	0.027917	MYH9, MYL9, MYH10	719	5	12833	10.709	0.999999	0.213898	33.2965
GOTERM_BP_DIRECT	GO:0043086~negative regulation of catalytic activity	5	0.536481	0.0280154	ICA, ANXA1, NQO1, ANXA2, TIMP1	677	20	11368	4.19793	1	0.685703	39.1068
GOTERM_BP_DIRECT	GO:0035987~endodermal cell differentiation	5	0.536481	0.0280154	INHBA, COL4A2, ITGA5, LAMB1, FN1	677	20	11368	4.19793	1	0.685703	39.1068
GOTERM_BP_DIRECT	GO:0043280~positive regulation of cysteine-type endopeptidase activity involved in apoptotic process	5	0.536481	0.0280154	HMGB1, CYCS, RHOA, PDCD5, CYR61	677	20	11368	4.19793	1	0.685703	39.1068
UP_KEYWORDS	Neurogenesis	4	0.429185	0.0290263	CDC42, NRP1, PAFAH1B1, STMN1	772	14	15615	5.77905	0.999871	0.111147	32.5926
UP_KEYWORDS	Ubl conjugation pathway	10	1.07296	0.0294009	UBE2N, UBE2D2, VCP, OTUB1, UBE2K, UBA1, UCHL1, UBE2I, UCHL3, UBE2L3	772	88	15615	2.29849	0.999885	0.111141	32.94
INTERPRO	IPR012340:Nucleic acid-binding, OB-fold	8	0.858369	0.0298064	YARS, RPS28, NARS, AIMP1, EIF2S1, EIF5A, KARS, YBX1	764	58	14696	2.65319	1	0.407639	39.3104
GOTERM_BP_DIRECT	GO:0006886~intracellular protein transport	16	1.71674	0.0299781	VPS29, SEC23A, COPA, CLTB, STX7, AP1B1, ERP29, CLTC, COPB2, AP2B1, YWHAH, AP2A1, COPB1, VPS35, VPS26A, KPNB1	677	148	11368	1.81532	1	0.704179	41.218
GOTERM_MF_DIRECT	GO:0030246~carbohydrate binding	10	1.07296	0.0301638	GALNT2, GALM, GANAB, LGALS3, LGALS1, CHI3L1, KRT1, GAA, MAN2B1, CALR	665	73	11048	2.27583	1	0.392673	36.6099
UP_KEYWORDS	Inflammatory response	6	0.643777	0.0307152	HMGB1, CCL2, C3, CHI3L1, ANXA1, CD14	772	36	15615	3.37111	0.999924	0.114486	34.1457
SMART	SM00231:FA58C	4	0.429185	0.0311263	AEBP1, NRP1, F5, MFGE8	438	12	7312	5.56469	0.999731	0.254443	33.855
GOTERM_BP_DIRECT	GO:0030203~glycosaminoglycan metabolic process	3	0.321888	0.031307	GNS, HEXA, HEXB	677	5	11368	10.075	1	0.713756	42.6081
GOTERM_BP_DIRECT	GO:0007021~tubulin complex assembly	3	0.321888	0.031307	TBCA, CRYAB, VBP1	677	5	11368	10.075	1	0.713756	42.6081
GOTERM_BP_DIRECT	GO:0051653~spindle localization	3	0.321888	0.031307	ACTR3, ACTR2, RHOA	677	5	11368	10.075	1	0.713756	42.6081
GOTERM_BP_DIRECT	GO:0043206~extracellular fibril organization	3	0.321888	0.031307	LTBP2, COL3A1, COL5A1	677	5	11368	10.075	1	0.713756	42.6081
GOTERM_BP_DIRECT	GO:0042158~lipoprotein biosynthetic process	3	0.321888	0.031307	APOA1, APOE, INS	677	5	11368	10.075	1	0.713756	42.6081
GOTERM_BP_DIRECT	GO:0006048~UDP-N-acetylglucosamine biosynthetic process	3	0.321888	0.031307	PGM3, GNPDA1, GNPDA2	677	5	11368	10.075	1	0.713756	42.6081
GOTERM_CC_DIRECT	GO:0005938~cell cortex	7	0.751073	0.0313183	DBNL, ACTR2, PFN1, RHOA, PAFAH1B1, MYH10, CTNNB1	719	43	12833	2.90555	1	0.233345	36.5577
SMART	SM00104:ANATO	3	0.321888	0.0315855	FBLN1, C4A, C3	438	5	7312	10.0164	0.999762	0.25005	34.2636
PIR_SUPERFAMILY	PIRSF000102:L-lactate/malate dehydrogenase	4	0.429185	0.0316138	LDHB, LDHA, MDH2, MDH1	141	7	1289	5.22391	0.968865	0.823549	30.3522
GOTERM_MF_DIRECT	GO:0030898~actin-dependent ATPase activity	3	0.321888	0.0319381	MYL6, MYH9, MYH10	665	5	11048	9.96812	1	0.402673	38.3142
GOTERM_MF_DIRECT	GO:0061133~endopeptidase activator activity	3	0.321888	0.0319381	PSME1, PSME2, SFRP2	665	5	11048	9.96812	1	0.402673	38.3142
GOTERM_MF_DIRECT	GO:0000774~adenyl-nucleotide exchange factor activity	3	0.321888	0.0319381	PFN1, PFN2, BAG3	665	5	11048	9.96812	1	0.402673	38.3142
KEGG_PATHWAY	ssc01210:2-Oxocarboxylic acid metabolism	5	0.536481	0.0319673	BCAT1, GOT2, GOT1, CS, IDH1	486	18	7001	4.00149	0.999756	0.192057	34.5343
GOTERM_BP_DIRECT	GO:0010629~negative regulation of gene expression	9	0.965665	0.0322872	ANXA7, CDC42, STC2, LDLR, CTGF, CRYAB, ERP29, CNPY2, PARK7	677	63	11368	2.39882	1	0.718845	43.6135
INTERPRO	IPR008979:Galactose-binding domain-like	8	0.858369	0.0323631	TXNL1, EPHA4, AEBP1, NRP1, F5, GUSB, MFGE8, EPHB3	764	59	14696	2.60822	1	0.430185	41.8967
UP_KEYWORDS	Ligase	8	0.858369	0.0324722	GSS, IARS, ADSS, WARS, YARS, UBA1, AARS, UCHL1	772	62	15615	2.60989	0.999956	0.119293	35.7263
PIR_SUPERFAMILY	PIRSF000239:peroxiredoxin, AhpC type	3	0.321888	0.0326501	PRDX6, PRDX2, PRDX1	141	3	1289	9.14184	0.972265	0.697302	31.1869
PIR_SUPERFAMILY	PIRSF002520:serum albumin	3	0.321888	0.0326501	AFP, AFM, ALB	141	3	1289	9.14184	0.972265	0.697302	31.1869
PIR_SUPERFAMILY	PIRSF006698:septin	5	0.536481	0.0329458	SEPT2, SEPT6, SEPT7, SEPT11, SEPT8	141	12	1289	3.8091	0.973166	0.595264	31.4234
GOTERM_BP_DIRECT	GO:0001937~negative regulation of endothelial cell proliferation	5	0.536481	0.0330269	AIMP1, APOE, ATP5A1, STAT1, THBS1	677	21	11368	3.99803	1	0.721065	44.3612
INTERPRO	IPR002553:Clathrin/coatomer adaptor, adaptin-like, N-terminal	4	0.429185	0.0330407	AP2B1, AP1B1, AP2A1, COPB1	764	14	14696	5.49589	1	0.433105	42.5646
INTERPRO	IPR006068:Cation-transporting P-type ATPase, C-terminal	4	0.429185	0.0330407	ATP2B1, ATP2B4, ATP1A1, ATP1A2	764	14	14696	5.49589	1	0.433105	42.5646
INTERPRO	IPR000716:Thyroglobulin type-1	4	0.429185	0.0330407	NID2, IGFBP2, IGFBP4, IGFBP5	764	14	14696	5.49589	1	0.433105	42.5646
INTERPRO	IPR000717:Proteasome component (PCI) domain	4	0.429185	0.0330407	PSMD13, PSMD11, COPS4, EIF3M	764	14	14696	5.49589	1	0.433105	42.5646
INTERPRO	IPR013806:Kringle-like fold	5	0.536481	0.0334486	IGF2R, F2, MRC2, PLG, FN1	764	24	14696	4.00742	1	0.433312	42.9631
KEGG_PATHWAY	ssc04261:Adrenergic signaling in cardiomyocytes	16	1.71674	0.0345846	PPP2R1A, ACTC1, GNAI2, ATP1A1, ATP1A2, PPP1CC, TPM2, PPP1CB, TPM1, TPM4, TPM3, ATP2B1, ATP2B4, PPP2CA, PRKACA, CALM2	486	130	7001	1.77297	0.999878	0.201691	36.8051
KEGG_PATHWAY	ssc04611:Platelet activation	16	1.71674	0.0345846	TLN1, GNAI2, COL3A1, PPP1CC, COL5A3, COL5A2, PPP1CB, ITGB1, COL5A1, ACTG1, COL1A2, RHOA, PRKACA, RAP1B, COL11A2, MYLK	486	130	7001	1.77297	0.999878	0.201691	36.8051
GOTERM_MF_DIRECT	GO:0008565~protein transporter activity	8	0.858369	0.0348747	AP2B1, AP1B1, AP2A1, IPO7, IPO5, VPS35, KPNB1, VPS26A	665	52	11048	2.55593	1	0.422921	41.0415
INTERPRO	IPR004099:Pyridine nucleotide-disulphide oxidoreductase, dimerisation	3	0.321888	0.0351218	AIFM1, DLD, TXNRD1	764	6	14696	9.6178	1	0.445635	44.571
INTERPRO	IPR006077:Vinculin/alpha-catenin	3	0.321888	0.0351218	TLN1, CTNNA1, VCL	764	6	14696	9.6178	1	0.445635	44.571
INTERPRO	IPR013838:Beta tubulin, autoregulation binding site	3	0.321888	0.0351218	TUBB, TUBB2B, TUBB4B	764	6	14696	9.6178	1	0.445635	44.571
GOTERM_MF_DIRECT	GO:0042277~peptide binding	6	0.643777	0.035807	PPIA, IDE, ERAP1, ANPEP, LTA4H, NPEPPS	665	31	11048	3.21552	1	0.423798	41.8835
GOTERM_CC_DIRECT	GO:0009897~external side of plasma membrane	13	1.39485	0.0361473	B4GALT1, ICAM1, LDLR, IL1RL1, MFGE8, ANPEP, ANXA5, CALR, ITGB1, GPC4, ITGA5, THBS1, ICOSLG	719	120	12833	1.93358	1	0.260774	40.9337
GOTERM_BP_DIRECT	GO:0006979~response to oxidative stress	8	0.858369	0.036364	APP, PXDN, GCLC, STC2, APOE, ATOX1, IDH1, NQO1	677	53	11368	2.5346	1	0.749705	47.6197
GOTERM_CC_DIRECT	GO:0031252~cell leading edge	5	0.536481	0.0368132	ARF1, ARPC2, VIM, PAFAH1B1, DCTN1	719	23	12833	3.88009	1	0.26111	41.5146
GOTERM_CC_DIRECT	GO:0008180~COP9 signalosome	5	0.536481	0.0368132	HSP90AB1, COPS4, HSPA5, ATP5A1, MYH9	719	23	12833	3.88009	1	0.26111	41.5146
INTERPRO	IPR000372:Leucine-rich repeat-containing N-terminal	7	0.751073	0.0368497	VASN, FMOD, BGN, LUM, DCN, MXRA5, PRELP	764	48	14696	2.80519	1	0.457943	46.1866
KEGG_PATHWAY	ssc04530:Tight junction	12	1.28755	0.0369093	ACTG1, PPP2R1A, CDC42, CTTN, ACTN4, PPP2CA, RHOA, ACTN1, ACTN2, MYH9, MYL9, MYH10	486	87	7001	1.98694	0.999934	0.209286	38.7608
GOTERM_BP_DIRECT	GO:0006749~glutathione metabolic process	5	0.536481	0.0385274	IDH1, EEF1G, GSTO1, SOD1, SOD2	677	22	11368	3.8163	1	0.764363	49.6351
SMART	SM00088:PINT	4	0.429185	0.0387129	PSMD13, PSMD11, COPS4, EIF3M	438	13	7312	5.13664	0.999965	0.289779	40.3141
GOTERM_BP_DIRECT	GO:0042632~cholesterol homeostasis	6	0.643777	0.0388782	APOA1, NPC2, LDLR, APOE, LIPG, EHD1	677	32	11368	3.14845	1	0.762059	49.9549
GOTERM_MF_DIRECT	GO:0004553~hydrolase activity, hydrolyzing O-glycosyl compounds	4	0.429185	0.0393208	GANAB, NAGA, CHI3L1, GAA	665	13	11048	5.11186	1	0.446997	44.9573
GOTERM_BP_DIRECT	GO:0042493~response to drug	8	0.858369	0.0397262	INHBA, SFRP1, SFRP2, RHOA, SOD1, THBS1, PNP, CTNNB1	677	54	11368	2.48766	1	0.764197	50.7202
INTERPRO	IPR000917:Sulfatase	4	0.429185	0.0397473	GNS, GALNS, ARSA	764	15	14696	5.12949	1	0.480044	48.7971
GOTERM_CC_DIRECT	GO:0016342~catenin complex	3	0.321888	0.0403401	JUP, CTNNA1, CTNNB1	719	6	12833	8.9242	1	0.278675	44.5037
GOTERM_CC_DIRECT	GO:0034663~endoplasmic reticulum chaperone complex	3	0.321888	0.0403401	HYOU1, HSP90B1, HSPA5	719	6	12833	8.9242	1	0.278675	44.5037
UP_KEYWORDS	Myosin	5	0.536481	0.0419257	MYL6, MYO1C, MYH9, MYL9, MYH10	772	27	15615	3.74568	0.999998	0.1502	43.6447
UP_KEYWORDS	Cytoplasmic vesicle	7	0.751073	0.0420425	PRDX6, COPB1, COPS4, CLU, ANXA1, MFGE8, CLTC	772	52	15615	2.72282	0.999998	0.14888	43.7366
UP_KEYWORDS	Lyase	7	0.751073	0.0420425	CTH, TKFC, ALDOC, ENO3, APEX1, FH, RPS3	772	52	15615	2.72282	0.999998	0.14888	43.7366
GOTERM_CC_DIRECT	GO:0001772~immunological synapse	5	0.536481	0.042286	ICAM1, STX7, LGALS3, PDCD6IP, MYH9	719	24	12833	3.71842	1	0.286197	46.0914
UP_KEYWORDS	Antioxidant	3	0.321888	0.0433343	PRDX6, PRDX2, SOD1	772	7	15615	8.66858	0.999999	0.151461	44.7441
GOTERM_BP_DIRECT	GO:0009653~anatomical structure morphogenesis	3	0.321888	0.0451325	LOC100625519, FSCN1, FBN1	677	6	11368	8.39586	1	0.802231	55.3455
GOTERM_BP_DIRECT	GO:0006032~chitin catabolic process	3	0.321888	0.0451325	CHID1, CHI3L1, LOC100621421	677	6	11368	8.39586	1	0.802231	55.3455
GOTERM_BP_DIRECT	GO:0030212~hyaluronan metabolic process	3	0.321888	0.0451325	ITIH4, ITIH2, ITIH3	677	6	11368	8.39586	1	0.802231	55.3455
GOTERM_BP_DIRECT	GO:0031424~keratinization	3	0.321888	0.0451325	CDC42, KRT2, SFN	677	6	11368	8.39586	1	0.802231	55.3455
SMART	SM00609:VIT	3	0.321888	0.0455274	ITIH4, ITIH2, ITIH3	438	6	7312	8.34703	0.999995	0.32349	45.6141
GOTERM_MF_DIRECT	GO:0008199~ferric iron binding	3	0.321888	0.0460228	TF, FTH1, FTL	665	6	11048	8.30677	1	0.493364	50.4039
GOTERM_MF_DIRECT	GO:0031995~insulin-like growth factor II binding	3	0.321888	0.0460228	IGFBP2, IGFBP4, IGFBP5	665	6	11048	8.30677	1	0.493364	50.4039
GOTERM_MF_DIRECT	GO:0031994~insulin-like growth factor I binding	3	0.321888	0.0460228	IGFBP2, IGFBP4, IGFBP5	665	6	11048	8.30677	1	0.493364	50.4039
GOTERM_MF_DIRECT	GO:0004568~chitinase activity	3	0.321888	0.0460228	CHID1, CHI3L1, LOC100621421	665	6	11048	8.30677	1	0.493364	50.4039
GOTERM_CC_DIRECT	GO:0005765~lysosomal membrane	12	1.28755	0.0461003	VASN, ANXA6, LAMP2, STX7, GNB2, UBA1, ANPEP, VPS35, CP, CD63, ANXA2, GBA	719	111	12833	1.92956	1	0.303961	49.0819
GOTERM_MF_DIRECT	GO:0030170~pyridoxal phosphate binding	7	0.751073	0.0464683	BCAT1, GOT2, CTH, GOT1, PYGL, ALB, KYAT3	665	44	11048	2.64306	1	0.489029	50.7475
GOTERM_BP_DIRECT	GO:0006605~protein targeting	4	0.429185	0.046614	YWHAG, YWHAZ, YWHAB, YWHAQ	677	14	11368	4.79764	1	0.807905	56.5397
GOTERM_BP_DIRECT	GO:0006891~intra-Golgi vesicle-mediated transport	4	0.429185	0.046614	COPB2, COPA, COPB1, COPE	677	14	11368	4.79764	1	0.807905	56.5397
GOTERM_BP_DIRECT	GO:0006611~protein export from nucleus	4	0.429185	0.046614	RAN, NUTF2, CALR, HSPA9	677	14	11368	4.79764	1	0.807905	56.5397
GOTERM_BP_DIRECT	GO:0061028~establishment of endothelial barrier	4	0.429185	0.046614	ICAM1, RDX, RAP1B, MSN	677	14	11368	4.79764	1	0.807905	56.5397
GOTERM_BP_DIRECT	GO:0010719~negative regulation of epithelial to mesenchymal transition	4	0.429185	0.046614	VASN, SFRP1, SFRP2, PPP2CA	677	14	11368	4.79764	1	0.807905	56.5397
GOTERM_BP_DIRECT	GO:0045429~positive regulation of nitric oxide biosynthetic process	4	0.429185	0.046614	HSP90AA1, CLU, DDAH1, SOD2	677	14	11368	4.79764	1	0.807905	56.5397
UP_KEYWORDS	Nucleus	53	5.6867	0.0469466	EIF6, S100A6, COPS4, CBX3, RPS3, DCPS, PRKACA, TOP2A, RBBP4, RAN, CRYAB, PTBP1, DDX39B, CLIC1, PPP1CB, PSMA2, PSMA1, NME2, PSMA6, PSMA5, PSMA4, PSMA3, CFL1, HSPB1, RUVBL2, UBA52, HMGB1, CLU, PSMA8, CMPK1, RACK1, PSMB5, PSMB4, PSMB7, PSMB6, PSMB1, PPP2CA, PAFAH1B1, GAPDH, APEX1, RPSA, ANXA1, LMNA, S100A11, SOD1, STAT1, PSMB8, PSMB9, ADI1, VCP, PCNA, IRF3	772	832	15615	1.28848	1	0.161479	47.4734
INTERPRO	IPR019747:FERM conserved site	4	0.429185	0.047085	EPB41L2, TLN1, RDX, MSN	764	16	14696	4.8089	1	0.536507	54.8857
INTERPRO	IPR001179:Peptidyl-prolyl cis-trans isomerase, FKBP-type, domain	4	0.429185	0.047085	FKBP9, FKBP4, FKBP1A, FKBP2	764	16	14696	4.8089	1	0.536507	54.8857
INTERPRO	IPR020901:Proteinase inhibitor I2, Kunitz, conserved site	4	0.429185	0.047085	AMBP, APP, COL6A3, TFPI2	764	16	14696	4.8089	1	0.536507	54.8857
INTERPRO	IPR006620:Prolyl 4-hydroxylase, alpha subunit	4	0.429185	0.047085	PLOD1, P4HA1, PLOD2, PLOD3	764	16	14696	4.8089	1	0.536507	54.8857
INTERPRO	IPR002223:Proteinase inhibitor I2, Kunitz metazoa	4	0.429185	0.047085	AMBP, APP, COL6A3, TFPI2	764	16	14696	4.8089	1	0.536507	54.8857
INTERPRO	IPR023298:P-type ATPase, transmembrane domain	4	0.429185	0.047085	ATP2B1, ATP2B4, ATP1A1, ATP1A2	764	16	14696	4.8089	1	0.536507	54.8857
SMART	SM00211:TY	4	0.429185	0.0471458	NID2, IGFBP2, IGFBP4, IGFBP5	438	14	7312	4.76973	0.999996	0.324555	46.8072
GOTERM_BP_DIRECT	GO:0030335~positive regulation of cell migration	10	1.07296	0.0472843	RACK1, ACTN4, INS, SDCBP, RDX, HSPA5, LAMB1, MMP14, CTSH, CYR61	677	80	11368	2.09897	1	0.807775	57.07
INTERPRO	IPR009168:Insulin-like growth factor binding protein	3	0.321888	0.0475032	IGFBP2, IGFBP4, IGFBP5	764	7	14696	8.24383	1	0.535754	55.2113
INTERPRO	IPR011583:Chitinase II	3	0.321888	0.0475032	CHID1, CHI3L1, LOC100621421	764	7	14696	8.24383	1	0.535754	55.2113
INTERPRO	IPR001223:Glycoside hydrolase, family 18, catalytic domain	3	0.321888	0.0475032	CHID1, CHI3L1, LOC100621421	764	7	14696	8.24383	1	0.535754	55.2113
INTERPRO	IPR022321:Insulin-like growth factor-binding protein family 1-6, chordata	3	0.321888	0.0475032	IGFBP2, IGFBP4, IGFBP5	764	7	14696	8.24383	1	0.535754	55.2113
GOTERM_MF_DIRECT	GO:0043531~ADP binding	4	0.429185	0.0478705	GCLC, CHORDC1, MYH9, MYH10	665	14	11048	4.74672	1	0.491943	51.8146
GOTERM_CC_DIRECT	GO:0019897~extrinsic component of plasma membrane	4	0.429185	0.0479571	EEA1, MFGE8, PLG, ANXA2	719	15	12833	4.75957	1	0.310176	50.4811
GOTERM_CC_DIRECT	GO:0005719~nuclear euchromatin	4	0.429185	0.0479571	CBX3, RUVBL2, RBMX, CTNNB1	719	15	12833	4.75957	1	0.310176	50.4811
GOTERM_CC_DIRECT	GO:0014704~intercalated disc	5	0.536481	0.0481919	JUP, DES, CTNNA1, ITGB1, CAPZB	719	25	12833	3.56968	1	0.307434	50.6554
INTERPRO	IPR014352:FERM/acyl-CoA-binding protein, 3-helical bundle	6	0.643777	0.0498166	EPB41L2, TLN1, FERMT2, RDX, MSN, DBI	764	39	14696	2.95932	1	0.549243	56.9732
GOTERM_CC_DIRECT	GO:0015629~actin cytoskeleton	10	1.07296	0.0506178	TARS, TWF1, SEPT2, CNN3, ACTA2, PDLIM5, CFL1, RAI14, CTNNA1, VCL	719	86	12833	2.0754	1	0.316404	52.4238
GOTERM_BP_DIRECT	GO:0060548~negative regulation of cell death	5	0.536481	0.0510015	NOV, TXNDC12, CTGF, RHOA, CYR61	677	24	11368	3.49828	1	0.827261	59.9021
GOTERM_MF_DIRECT	GO:0005507~copper ion binding	7	0.751073	0.0510119	LOC100626748, F5, CP, LOXL3, SOD1, GPC1, S100A13	665	45	11048	2.58433	1	0.507078	54.1274
INTERPRO	IPR013098:Immunoglobulin I-set	10	1.07296	0.0519812	NCAM1, FGFR1, PXDN, KIRREL, IGFBP7, PTK7, NEXN, MXRA5, MYLK, LOC102165939	764	93	14696	2.06834	1	0.561038	58.5627
GOTERM_MF_DIRECT	GO:0000049~tRNA binding	5	0.536481	0.0526782	IARS, YARS, CARS, AIMP1, AARS	665	24	11048	3.46115	1	0.511255	55.3117
KEGG_PATHWAY	ssc00051:Fructose and mannose metabolism	6	0.643777	0.0528763	TPI1, PFKL, ALDOC, AKR1B1, HK1, TSTA3	486	30	7001	2.88107	0.999999	0.281886	50.7556
KEGG_PATHWAY	ssc00020:Citrate cycle (TCA cycle)	6	0.643777	0.0528763	DLD, CS, IDH1, MDH2, FH, MDH1	486	30	7001	2.88107	0.999999	0.281886	50.7556
GOTERM_BP_DIRECT	GO:0008344~adult locomotory behavior	6	0.643777	0.0542526	APP, ARCN1, CSTB, PAFAH1B1, ATP1A2, PARK7	677	35	11368	2.87858	1	0.841811	62.2336
INTERPRO	IPR023566:Peptidyl-prolyl cis-trans isomerase, FKBP-type	4	0.429185	0.0550369	FKBP9, FKBP4, FKBP1A, FKBP2	764	17	14696	4.52602	1	0.578422	60.7127
KEGG_PATHWAY	ssc04978:Mineral absorption	7	0.751073	0.0552731	TF, ICA, ATOX1, ATP1A1, ATP1A2, FTH1, FTL	486	40	7001	2.52094	1	0.287169	52.356
GOTERM_BP_DIRECT	GO:1900026~positive regulation of substrate adhesion-dependent cell spreading	4	0.429185	0.0557705	CDC42, APOA1, ARPC2, CALR	677	15	11368	4.47779	1	0.845871	63.278
GOTERM_BP_DIRECT	GO:0042542~response to hydrogen peroxide	4	0.429185	0.0557705	CRYAB, PRDX3, SOD1, SOD2	677	15	11368	4.47779	1	0.845871	63.278
GOTERM_BP_DIRECT	GO:0043388~positive regulation of DNA binding	4	0.429185	0.0557705	HMGB1, NME1, CALM2, PLAUR	677	15	11368	4.47779	1	0.845871	63.278
GOTERM_BP_DIRECT	GO:0009409~response to cold	4	0.429185	0.0557705	HSP90AA1, HSPA2, HSPD1, PCSK1N	677	15	11368	4.47779	1	0.845871	63.278
GOTERM_BP_DIRECT	GO:0006953~acute-phase response	4	0.429185	0.0557705	IL6, F2, ITIH4, AHSG	677	15	11368	4.47779	1	0.845871	63.278
GOTERM_CC_DIRECT	GO:0005794~Golgi apparatus	29	3.11159	0.05578	RAB7A, GANAB, LDLR, FAM3C, APP, CRYL1, PSMB6, ALB, ARPC2, CTGF, APOE, KRT2, SERPINA1, GOLM1, GDI2, TCP1, STC2, CAPN2, CTNNA1, DBI, NUCB1, ARF1, ITGA5, IPO5, LIPG, SGCE, MAPRE1, YKT6, EXT2	719	365	12833	1.41809	1	0.338964	55.9925
GOTERM_MF_DIRECT	GO:0003684~damaged DNA binding	7	0.751073	0.0558177	RAD23B, HMGB1, RAD23A, DDB1, PCNA, APEX1, RPS3	665	46	11048	2.52815	1	0.524945	57.466
UP_KEYWORDS	ATP synthesis	3	0.321888	0.0559222	ATP5D, ATP5B, ATP5A1	772	8	15615	7.58501	1	0.188008	53.7242
UP_KEYWORDS	Aminotransferase	3	0.321888	0.0559222	BCAT1, GOT2, GOT1	772	8	15615	7.58501	1	0.188008	53.7242
GOTERM_MF_DIRECT	GO:0004197~cysteine-type endopeptidase activity	6	0.643777	0.0563166	CTSZ, SFRP1, UCHL1, CTSC, CTSB, CTSH	665	35	11048	2.84803	1	0.521046	57.7993
SMART	SM00131:KU	4	0.429185	0.0563991	AMBP, APP, COL6A3, TFPI2	438	15	7312	4.45175	1	0.36706	53.1773
GOTERM_CC_DIRECT	GO:0000502~proteasome complex	4	0.429185	0.056646	PSMA2, PSME1, PSME2, PSMA3	719	16	12833	4.4621	1	0.33919	56.5662
GOTERM_CC_DIRECT	GO:0036464~cytoplasmic ribonucleoprotein granule	4	0.429185	0.056646	CDC42, TUBB, RPS4X, IQGAP1	719	16	12833	4.4621	1	0.33919	56.5662
GOTERM_CC_DIRECT	GO:0008305~integrin complex	4	0.429185	0.056646	ITGA5, ITGA8, MYH9, ITGB1	719	16	12833	4.4621	1	0.33919	56.5662
GOTERM_CC_DIRECT	GO:0071013~catalytic step 2 spliceosome	8	0.858369	0.056988	SNRPD3, HNRNPF, HNRNPA2B1, SYNCRIP, PABPC1, HNRNPH1, RBMX, HNRNPA1	719	62	12833	2.30302	1	0.336836	56.7908
GOTERM_BP_DIRECT	GO:0006099~tricarboxylic acid cycle	5	0.536481	0.0579711	CS, IDH1, MDH2, FH, MDH1	677	25	11368	3.35835	1	0.853186	64.7437
UP_KEYWORDS	Pyridoxal phosphate	5	0.536481	0.0583621	BCAT1, GOT2, CTH, GOT1, PYGL	772	30	15615	3.37111	1	0.193514	55.3002
SMART	SM00327:VWA	7	0.751073	0.059354	SVEP1, COL14A1, COL6A3, ITIH4, COL6A2, ITIH2, ITIH3	438	47	7312	2.48635	1	0.373691	55.0581
SMART	SM00013:LRRNT	7	0.751073	0.059354	VASN, FMOD, BGN, LUM, DCN, MXRA5, PRELP	438	47	7312	2.48635	1	0.373691	55.0581
INTERPRO	IPR000225:Armadillo	6	0.643777	0.0596497	JUP, AP2B1, AP1B1, RAP1GDS1, KPNB1, CTNNB1	764	41	14696	2.81497	1	0.604827	63.7608
INTERPRO	IPR016024:Armadillo-type fold	21	2.25322	0.0599053	XPO1, PPP2R1A, AP1B1, RAP1GDS1, CLTC, CTNNB1, EIF4G1, JUP, AP2B1, IPO7, AP2A1, COPB1, IPO5, PSMD2, LTA4H, VPS35, CAND1, PSMD5, CAB39, KPNB1, EIF3M	764	265	14696	1.52433	1	0.602563	63.923
KEGG_PATHWAY	ssc00480:Glutathione metabolism	8	0.858369	0.0601991	GSS, TXNDC12, GCLC, PGD, IDH1, ANPEP, GSTO1, LOC396625	486	51	7001	2.25966	1	0.303185	55.4956
PIR_SUPERFAMILY	PIRSF036495:IGFBP-related protein, CNN type	3	0.321888	0.0606746	NOV, CTGF, CYR61	141	4	1289	6.85638	0.998841	0.741282	50.5793
PIR_SUPERFAMILY	PIRSF002583:heat shock protein, HSP90/HTPG types	3	0.321888	0.0606746	HSP90AB1, HSP90B1, HSP90AA1	141	4	1289	6.85638	0.998841	0.741282	50.5793
GOTERM_BP_DIRECT	GO:0042176~regulation of protein catabolic process	3	0.321888	0.0607389	XPO1, CDC42, PSMD2	677	7	11368	7.19645	1	0.862641	66.509
GOTERM_BP_DIRECT	GO:0033627~cell adhesion mediated by integrin	3	0.321888	0.0607389	NOV, ICAM1, ITGB1	677	7	11368	7.19645	1	0.862641	66.509
GOTERM_BP_DIRECT	GO:0090136~epithelial cell-cell adhesion	3	0.321888	0.0607389	CDC42, CTNNA1, VCL	677	7	11368	7.19645	1	0.862641	66.509
GOTERM_BP_DIRECT	GO:0042730~fibrinolysis	3	0.321888	0.0607389	F2, PLG, ANXA2	677	7	11368	7.19645	1	0.862641	66.509
GOTERM_BP_DIRECT	GO:0051493~regulation of cytoskeleton organization	3	0.321888	0.0607389	STMN1, NEXN, CAPN2	677	7	11368	7.19645	1	0.862641	66.509
GOTERM_BP_DIRECT	GO:0043297~apical junction assembly	3	0.321888	0.0607389	RHOA, CTNNA1, VCL	677	7	11368	7.19645	1	0.862641	66.509
GOTERM_BP_DIRECT	GO:0003334~keratinocyte development	3	0.321888	0.0607389	CDC42, KRT2, SFN	677	7	11368	7.19645	1	0.862641	66.509
GOTERM_BP_DIRECT	GO:0031115~negative regulation of microtubule polymerization	3	0.321888	0.0607389	MAPRE1, STMN1, CAPZB	677	7	11368	7.19645	1	0.862641	66.509
KEGG_PATHWAY	ssc04961:Endocrine and other factor-regulated calcium reabsorption	7	0.751073	0.0611373	AP2B1, CLTB, AP2A1, ATP1A1, PRKACA, ATP1A2, CLTC	486	41	7001	2.45945	1	0.301548	56.0714
INTERPRO	IPR024571:Domain of unknown function DUF3358	3	0.321888	0.0611998	ERAP1, ANPEP, NPEPPS	764	8	14696	7.21335	1	0.606815	64.7342
INTERPRO	IPR000850:Adenylate kinase	3	0.321888	0.0611998	AK3, AK2, CMPK1	764	8	14696	7.21335	1	0.606815	64.7342
INTERPRO	IPR013694:VIT domain	3	0.321888	0.0611998	ITIH4, ITIH2, ITIH3	764	8	14696	7.21335	1	0.606815	64.7342
SMART	SM00636:Glyco_18	3	0.321888	0.0612617	CHID1, CHI3L1, LOC100621421	438	7	7312	7.1546	1	0.374762	56.2349
GOTERM_CC_DIRECT	GO:0016328~lateral plasma membrane	5	0.536481	0.0612933	C1QTNF5, MYO1C, ANXA1, IQGAP1, CTNNB1	719	27	12833	3.30526	1	0.353608	59.5279
GOTERM_CC_DIRECT	GO:0005913~cell-cell adherens junction	5	0.536481	0.0612933	JUP, LDHA, PRDX6, MYH9, CTNNB1	719	27	12833	3.30526	1	0.353608	59.5279
GOTERM_MF_DIRECT	GO:0016504~peptidase activator activity	3	0.321888	0.0619111	FBLN1, PCOLCE, FN1	665	7	11048	7.12009	1	0.548757	61.3735
KEGG_PATHWAY	ssc05412:Arrhythmogenic right ventricular cardiomyopathy (ARVC)	9	0.965665	0.0627561	JUP, ACTG1, DES, ITGA5, ITGA8, LMNA, CTNNA1, ITGB1, CTNNB1	486	62	7001	2.0911	1	0.302806	57.0489
UP_KEYWORDS	Mitochondrion	17	1.82403	0.062794	ATP5D, GLUD1, CYCS, CS, CLU, AK3, AK2, TIMM13, SOD2, RPS3, GOT2, DLD, PRKACA, ATP5A1, APEX1, MDH2, FH	772	213	15615	1.61434	1	0.204866	58.0365
INTERPRO	IPR009053:Prefoldin	4	0.429185	0.0635824	PFDN2, PFDN5, PFDN4, VBP1	764	18	14696	4.27458	1	0.617499	66.1826
INTERPRO	IPR018159:Spectrin/alpha-actinin	4	0.429185	0.0635824	ACTN4, SPTBN1, ACTN2, SPTAN1	764	18	14696	4.27458	1	0.617499	66.1826
INTERPRO	IPR004014:Cation-transporting P-type ATPase, N-terminal	4	0.429185	0.0635824	ATP2B1, ATP2B4, ATP1A1, ATP1A2	764	18	14696	4.27458	1	0.617499	66.1826
UP_KEYWORDS	Prenylation	4	0.429185	0.0644513	CDC42, UCHL1, LMNA, RAB1A	772	19	15615	4.25825	1	0.207684	59.0194
UP_KEYWORDS	DNA repair	5	0.536481	0.0645011	HMGB1, VCP, RUVBL2, APEX1, RPS3	772	31	15615	3.26237	1	0.205731	59.0486
GOTERM_BP_DIRECT	GO:0045070~positive regulation of viral genome replication	4	0.429185	0.0657094	PPIA, RAD23A, DDB1, PABPC1	677	16	11368	4.19793	1	0.880419	69.4718
GOTERM_CC_DIRECT	GO:0031902~late endosome membrane	4	0.429185	0.0660222	ANXA6, RAB7A, LAMP2, ANXA2	719	17	12833	4.19962	1	0.371524	62.3479
SMART	SM00831:SM00831	4	0.429185	0.066441	ATP2B1, ATP2B4, ATP1A1, ATP1A2	438	16	7312	4.17352	1	0.391365	59.2882
SMART	SM00702:P4Hc	4	0.429185	0.066441	PLOD1, P4HA1, PLOD2, PLOD3	438	16	7312	4.17352	1	0.391365	59.2882
KEGG_PATHWAY	ssc04962:Vasopressin-regulated water reabsorption	7	0.751073	0.0673564	LOC100515661, RAB11B, PRKACA, DYNC1I2, DCTN1, ARHGDIA, ARHGDIB	486	42	7001	2.40089	1	0.316014	59.718
GOTERM_MF_DIRECT	GO:0046961~proton-transporting ATPase activity, rotational mechanism	4	0.429185	0.0674192	ATP5D, ATP5B, ATP6AP1, ATP5A1	665	16	11048	4.15338	1	0.573592	64.615
GOTERM_MF_DIRECT	GO:0031418~L-ascorbic acid binding	4	0.429185	0.0674192	PLOD1, P4HA1, PLOD2, PLOD3	665	16	11048	4.15338	1	0.573592	64.615
INTERPRO	IPR023415:Low-density lipoprotein (LDL) receptor class A, conserved site	5	0.536481	0.0677213	LRP1, LDLR, CFI, LOC100514839, VLDLR	764	30	14696	3.20593	1	0.637728	68.5667
INTERPRO	IPR020568:Ribosomal protein S5 domain 2-type fold	5	0.536481	0.0677213	HSP90AB1, HSP90B1, HSP90AA1, EEF2, TOP2A	764	30	14696	3.20593	1	0.637728	68.5667
UP_KEYWORDS	Actin capping	3	0.321888	0.0695995	GSN, RDX, CAPZB	772	9	15615	6.74223	1	0.218399	61.9381
UP_KEYWORDS	ER-Golgi transport	3	0.321888	0.0695995	COPA, COPB1, RAB1A	772	9	15615	6.74223	1	0.218399	61.9381
UP_KEYWORDS	Heparan sulfate	3	0.321888	0.0695995	GPC4, SDC4, GPC1	772	9	15615	6.74223	1	0.218399	61.9381
GOTERM_CC_DIRECT	GO:0005852~eukaryotic translation initiation factor 3 complex	3	0.321888	0.0699205	EIF3G, EIF3J, EIF3M	719	8	12833	6.69315	1	0.384892	64.534
GOTERM_CC_DIRECT	GO:0042627~chylomicron	3	0.321888	0.0699205	LPL, APOA1, APOE	719	8	12833	6.69315	1	0.384892	64.534
GOTERM_CC_DIRECT	GO:0042582~azurophil granule	3	0.321888	0.0699205	STX7, HEXB, ANXA11	719	8	12833	6.69315	1	0.384892	64.534
GOTERM_CC_DIRECT	GO:0005869~dynactin complex	3	0.321888	0.0699205	ACTR1A, LOC100515661, DCTN1	719	8	12833	6.69315	1	0.384892	64.534
GOTERM_CC_DIRECT	GO:0031253~cell projection membrane	3	0.321888	0.0699205	LOC100625519, FSCN1, MAPRE1	719	8	12833	6.69315	1	0.384892	64.534
KEGG_PATHWAY	ssc04614:Renin-angiotensin system	5	0.536481	0.0705493	PREP, ATP6AP2, THOP1, ANPEP, CTSA	486	23	7001	3.1316	1	0.323075	61.4797
KEGG_PATHWAY	ssc00040:Pentose and glucuronate interconversions	5	0.536481	0.0705493	CRYL1, AKR1A1, GUSB, AKR1B1, UGP2	486	23	7001	3.1316	1	0.323075	61.4797
INTERPRO	IPR011989:Armadillo-like helical	15	1.60944	0.0716211	PPP2R1A, XPO1, AP1B1, RAP1GDS1, CTNNB1, JUP, AP2B1, IPO7, AP2A1, COPB1, IPO5, CAND1, PSMD5, CAB39, KPNB1	764	175	14696	1.64877	1	0.655337	70.6678
GOTERM_BP_DIRECT	GO:0042147~retrograde transport, endosome to Golgi	6	0.643777	0.0726772	VPS29, RAB7A, VPS35, YKT6, VPS26A, DCTN1	677	38	11368	2.65133	1	0.902295	73.2115
INTERPRO	IPR018979:FERM, N-terminal	4	0.429185	0.0726983	EPB41L2, TLN1, RDX, MSN	764	19	14696	4.0496	1	0.657337	71.2245
INTERPRO	IPR018487:Hemopexin-like repeats	4	0.429185	0.0726983	HPX, MMP19, VTN, MMP14	764	19	14696	4.0496	1	0.657337	71.2245
INTERPRO	IPR003594:Histidine kinase-like ATPase, ATP-binding domain	4	0.429185	0.0726983	HSP90AB1, HSP90B1, HSP90AA1, TOP2A	764	19	14696	4.0496	1	0.657337	71.2245
INTERPRO	IPR000585:Hemopexin-like domain	4	0.429185	0.0726983	HPX, MMP19, VTN, MMP14	764	19	14696	4.0496	1	0.657337	71.2245
SMART	SM00185:ARM	6	0.643777	0.0737416	JUP, AP2B1, AP1B1, RAP1GDS1, KPNB1, CTNNB1	438	38	7312	2.6359	1	0.416251	63.2588
SMART	SM00213:UBQ	6	0.643777	0.0737416	RAD23B, UBFD1, RAD23A, NEDD8, UBQLN1, UBA52	438	38	7312	2.6359	1	0.416251	63.2588
UP_KEYWORDS	Alternative splicing	7	0.751073	0.0747122	MYL6, CDC42, TNC, LMNA, DCN, TPM1, VCL	772	60	15615	2.35978	1	0.230709	64.6453
INTERPRO	IPR002164:Nucleosome assembly protein (NAP)	3	0.321888	0.076042	SET, NAP1L1, NAP1L4	764	9	14696	6.41187	1	0.670822	72.8899
INTERPRO	IPR008152:Clathrin adaptor, alpha/beta/gamma-adaptin, appendage, Ig-like subdomain	3	0.321888	0.076042	AP2B1, AP1B1, AP2A1	764	9	14696	6.41187	1	0.670822	72.8899
INTERPRO	IPR002345:Lipocalin	3	0.321888	0.076042	AMBP, LCN2, RBP4	764	9	14696	6.41187	1	0.670822	72.8899
GOTERM_CC_DIRECT	GO:0030139~endocytic vesicle	5	0.536481	0.076078	TF, STX7, APOA1, KIF5B, EHD1	719	29	12833	3.07731	1	0.407333	67.7479
UP_SEQ_FEATURE	domain:EF-hand 2	7	0.751073	0.0775014	MYL6, S100A6, CAPNS1, S100A11, CAPN2, MYL9, CAPN1	179	20	1139	2.22709	1	0.99999	70.4567
UP_KEYWORDS	DNA damage	5	0.536481	0.0777431	HMGB1, VCP, RUVBL2, APEX1, RPS3	772	33	15615	3.06465	1	0.236899	66.165
GOTERM_BP_DIRECT	GO:0030837~negative regulation of actin filament polymerization	3	0.321888	0.0778663	PFN1, PFN2, LOC106504190	677	8	11368	6.2969	1	0.91503	75.7113
GOTERM_BP_DIRECT	GO:0006518~peptide metabolic process	3	0.321888	0.0778663	AEBP1, THOP1, DNPEP	677	8	11368	6.2969	1	0.91503	75.7113
GOTERM_BP_DIRECT	GO:0043567~regulation of insulin-like growth factor receptor signaling pathway	3	0.321888	0.0778663	IGFBP2, IGFBP4, IGFBP5	677	8	11368	6.2969	1	0.91503	75.7113
GOTERM_BP_DIRECT	GO:0048333~mesodermal cell differentiation	3	0.321888	0.0778663	INHBA, ITGA8, ITGB1	677	8	11368	6.2969	1	0.91503	75.7113
GOTERM_BP_DIRECT	GO:0009142~nucleoside triphosphate biosynthetic process	3	0.321888	0.0778663	NME2, NME1, CMPK1	677	8	11368	6.2969	1	0.91503	75.7113
GOTERM_BP_DIRECT	GO:0034333~adherens junction assembly	3	0.321888	0.0778663	JUP, VCL, CTNNB1	677	8	11368	6.2969	1	0.91503	75.7113
GOTERM_BP_DIRECT	GO:0060047~heart contraction	3	0.321888	0.0778663	CDC42, ACTC1, SOD1	677	8	11368	6.2969	1	0.91503	75.7113
GOTERM_MF_DIRECT	GO:0005528~FK506 binding	4	0.429185	0.0783473	FKBP9, FKBP4, FKBP1A, FKBP2	665	17	11048	3.90907	1	0.62375	70.3089
UP_SEQ_FEATURE	active site:Proton acceptor	12	1.28755	0.0784252	ME1, GALM, LDHA, RNASE4, DLD, QDPR, ENO3, TXNRD1, PRKACA, OXSR1, MDH2, MDH1	179	45	1139	1.69683	1	0.999938	70.9007
GOTERM_MF_DIRECT	GO:0004185~serine-type carboxypeptidase activity	3	0.321888	0.079336	SCPEP1, AEBP1, CTSA	665	8	11048	6.23008	1	0.621683	70.7795
GOTERM_MF_DIRECT	GO:0008061~chitin binding	3	0.321888	0.079336	CHID1, CHI3L1, LOC100621421	665	8	11048	6.23008	1	0.621683	70.7795
INTERPRO	IPR000566:Lipocalin/cytosolic fatty-acid binding protein domain	5	0.536481	0.0820353	AMBP, LCN2, RBP4, FABP3, FABP5	764	32	14696	3.00556	1	0.696021	75.6506
UP_KEYWORDS	Lipid transport	4	0.429185	0.0823329	GOT2, APOA1, LDLR, APOE	772	21	15615	3.8527	1	0.247167	68.3515
INTERPRO	IPR009060:UBA-like	6	0.643777	0.0823759	RAD23B, DCUN1D1, UBE2K, RAD23A, NSFL1C, UBQLN1	764	45	14696	2.56475	1	0.694054	75.7993
KEGG_PATHWAY	ssc05143:African trypanosomiasis	6	0.643777	0.0825893	ICAM1, LAMA4, IL6, APOA1, THOP1, HBB	486	34	7001	2.54212	1	0.362596	67.5022
GOTERM_CC_DIRECT	GO:0045121~membrane raft	9	0.965665	0.0826122	ICAM1, APP, MYO1C, HK1, SDCBP, CAPN2, ITGB1, GPC1, ANXA2	719	81	12833	1.98316	1	0.430066	70.8608
GOTERM_CC_DIRECT	GO:0043234~protein complex	12	1.28755	0.0832912	SET, ACTN4, ACTA2, ALB, CLU, YWHAQ, COL6A2, UBQLN1, SUGT1, SOD1, KPNB1, VCL	719	123	12833	1.74131	1	0.428448	71.1677
GOTERM_CC_DIRECT	GO:0005902~microvillus	5	0.536481	0.0840813	LOC100625519, MYO1C, FSCN1, RDX, MSN	719	30	12833	2.97473	1	0.427311	71.5211
UP_KEYWORDS	Blood coagulation	3	0.321888	0.0842283	F5, F2, PLG	772	10	15615	6.06801	1	0.249951	69.2156
UP_KEYWORDS	Hemostasis	3	0.321888	0.0842283	F5, F2, PLG	772	10	15615	6.06801	1	0.249951	69.2156
GOTERM_MF_DIRECT	GO:0051287~NAD binding	5	0.536481	0.0842591	ME1, AHCY, PHGDH, IDH1, GAPDH	665	28	11048	2.9667	1	0.638051	73.0207
GOTERM_CC_DIRECT	GO:0005905~clathrin-coated pit	4	0.429185	0.0867137	TF, APP, LDLR, HSPD1	719	19	12833	3.75756	1	0.433402	72.6695
UP_KEYWORDS	Motor protein	6	0.643777	0.0867158	MYL6, KIF5B, MYO1C, MYH9, MYL9, MYH10	772	48	15615	2.52834	1	0.254242	70.3166
GOTERM_CC_DIRECT	GO:0005759~mitochondrial matrix	9	0.965665	0.0873097	GOT2, GLUD1, DLD, CS, AK3, MDH2, PARK7, SOD2, RPS3	719	82	12833	1.95897	1	0.431505	72.9234
GOTERM_BP_DIRECT	GO:0030866~cortical actin cytoskeleton organization	4	0.429185	0.0877868	EPB41L2, TLN1, CALR, EHD2	677	18	11368	3.7315	1	0.93656	79.8906
GOTERM_BP_DIRECT	GO:0050900~leukocyte migration	4	0.429185	0.0877868	B4GALT1, ICAM1, AIMP1, MSN	677	18	11368	3.7315	1	0.93656	79.8906
GOTERM_BP_DIRECT	GO:0071560~cellular response to transforming growth factor beta stimulus	4	0.429185	0.0877868	COL4A2, SFRP1, CLEC3B, PDCD5	677	18	11368	3.7315	1	0.93656	79.8906
UP_KEYWORDS	Immunity	9	0.965665	0.0884319	HMGB1, C3, ANXA1, IFI30, IRF3, PSMB8, CD14, B2M, SLA	772	93	15615	1.95742	1	0.256424	71.0548
SMART	SM00150:SPEC	4	0.429185	0.0887399	ACTN4, SPTBN1, ACTN2, SPTAN1	438	18	7312	3.70979	1	0.470497	70.3188
INTERPRO	IPR010987:Glutathione S-transferase, C-terminal-like	5	0.536481	0.089706	CARS, EEF1B2, EEF1G, EPRS, GSTO1	764	33	14696	2.91449	1	0.722626	78.7996
UP_KEYWORDS	Leucine-rich repeat	10	1.07296	0.0898211	VASN, FMOD, PXDN, BGN, LUM, RNH1, LOC100621838, DCN, MXRA5, PRELP	772	109	15615	1.85566	1	0.257719	71.6399
UP_KEYWORDS	Differentiation	7	0.751073	0.0898546	CDC42, NRP1, ANPEP, PAFAH1B1, STMN1, PSMB8, ANGPTL4	772	63	15615	2.24741	1	0.255521	71.6539
GOTERM_BP_DIRECT	GO:0001503~ossification	5	0.536481	0.0905668	CTGF, IGF2, EXT2, SPP1, AHSG	677	29	11368	2.89513	1	0.939931	80.9341
KEGG_PATHWAY	ssc00260:Glycine, serine and threonine metabolism	6	0.643777	0.0911554	CTH, DLD, PHGDH, PGAM1, PGAM2, PSAT1	486	35	7001	2.46949	1	0.386991	71.244
KEGG_PATHWAY	ssc04390:Hippo signaling pathway	15	1.60944	0.0914282	PPP2R1A, YWHAZ, YWHAB, CTNNA1, PPP1CC, PPP1CB, CTNNB1, ACTG1, AFP, YWHAG, YWHAH, CTGF, PPP2CA, SERPINE1, YWHAQ	486	137	7001	1.57723	1	0.382012	71.3563
INTERPRO	IPR000798:Ezrin/radixin/moesin like	3	0.321888	0.0918743	EPB41L2, RDX, MSN	764	10	14696	5.77068	1	0.728123	79.6179
INTERPRO	IPR006208:Cystine knot	3	0.321888	0.0918743	NOV, CTGF, CYR61	764	10	14696	5.77068	1	0.728123	79.6179
INTERPRO	IPR013041:Coatomer/clathrin adaptor appendage, Ig-like subdomain	3	0.321888	0.0918743	AP2B1, AP1B1, AP2A1	764	10	14696	5.77068	1	0.728123	79.6179
INTERPRO	IPR019954:Ubiquitin conserved site	3	0.321888	0.0918743	UBFD1, NEDD8, UBA52	764	10	14696	5.77068	1	0.728123	79.6179
KEGG_PATHWAY	ssc05203:Viral carcinogenesis	19	2.03863	0.0926051	YWHAZ, ACTN4, C3, DDB1, YWHAB, ACTN1, ACTN2, PKM, CDC42, CASP3, YWHAG, HNRNPK, YWHAH, SND1, YWHAQ, RHOA, IRF3, PRKACA, RANBP1	486	186	7001	1.47151	1	0.380233	71.8364
GOTERM_CC_DIRECT	GO:0005813~centrosome	20	2.14592	0.0934911	GNAI2, LOC100515661, DCTN1, CTNNB1, PRKAR2A, CCT5, CCT4, SORBS1, ACTR1A, CCT8, PCNA, CLIP1, PRKACA, PAFAH1B1, RANBP1, MAPRE1, APEX1, DYNLRB1, CALM2, DYNC1I2	719	245	12833	1.45701	1	0.450636	75.431
KEGG_PATHWAY	ssc00450:Selenocompound metabolism	4	0.429185	0.0943549	CTH, SEPHS1, TXNRD1, KYAT3	486	16	7001	3.60134	1	0.380418	72.5364
GOTERM_BP_DIRECT	GO:0043123~positive regulation of I-kappaB kinase/NF-kappaB signaling	10	1.07296	0.0957928	S100A4, UBE2N, CTH, LGALS1, RHOA, TFG, UBE2V1, UBE2I, ECM1, CTNNB1	677	92	11368	1.82519	1	0.947384	82.7589
GOTERM_BP_DIRECT	GO:0006479~protein methylation	3	0.321888	0.096279	SNRPD3, PCMT1, ETF1	677	9	11368	5.59724	1	0.946227	82.92
GOTERM_BP_DIRECT	GO:0090179~planar cell polarity pathway involved in neural tube closure	3	0.321888	0.096279	SFRP1, SFRP2, PTK7	677	9	11368	5.59724	1	0.946227	82.92
GOTERM_BP_DIRECT	GO:0060484~lung-associated mesenchyme development	3	0.321888	0.096279	FGFR1, PTK7, CTNNB1	677	9	11368	5.59724	1	0.946227	82.92
GOTERM_BP_DIRECT	GO:0043032~positive regulation of macrophage activation	3	0.321888	0.096279	IL1RL1, HSPD1, THBS1	677	9	11368	5.59724	1	0.946227	82.92
GOTERM_BP_DIRECT	GO:0061136~regulation of proteasomal protein catabolic process	3	0.321888	0.096279	PSME1, PSME2, PRKACA	677	9	11368	5.59724	1	0.946227	82.92
GOTERM_BP_DIRECT	GO:0006878~cellular copper ion homeostasis	3	0.321888	0.096279	APP, ARF1, ATOX1	677	9	11368	5.59724	1	0.946227	82.92
GOTERM_BP_DIRECT	GO:0007413~axonal fasciculation	3	0.321888	0.096279	RTN4, NRP1, EPHB3	677	9	11368	5.59724	1	0.946227	82.92
GOTERM_BP_DIRECT	GO:0045116~protein neddylation	3	0.321888	0.096279	DCUN1D1, UBA3, NEDD8	677	9	11368	5.59724	1	0.946227	82.92
GOTERM_BP_DIRECT	GO:0051131~chaperone-mediated protein complex assembly	3	0.321888	0.096279	CLU, CCT2, HSPA4	677	9	11368	5.59724	1	0.946227	82.92
UP_KEYWORDS	Basement membrane	2	0.214592	0.0963163	SPARC, ANXA2	772	2	15615	20.2267	1	0.269599	74.2332
SMART	SM00809:Alpha_adaptinC2	3	0.321888	0.0970798	AP2B1, AP1B1, AP2A1	438	9	7312	5.56469	1	0.493792	73.6798
SMART	SM00387:HATPase_c	3	0.321888	0.0970798	HSP90AB1, HSP90B1, HSP90AA1	438	9	7312	5.56469	1	0.493792	73.6798
UP_KEYWORDS	Lipid metabolism	9	0.965665	0.0971247	LPL, APOA1, NPC2, LDLR, PRDX6, PSAP, C3, PAFAH1B1, GBA	772	95	15615	1.91621	1	0.269289	74.5402
GOTERM_MF_DIRECT	GO:0003723~RNA binding	17	1.82403	0.0972891	SNRPD3, PTBP1, EPRS, PRKCSH, RBMX, RPS3, LOC100739296, LOC100519984, TARS, HSP90B1, RPS28, HNRNPK, ILF2, PSMA6, RNASET2, RPL10A, PABPC1	665	187	11048	1.51032	1	0.686705	78.2031
INTERPRO	IPR012674:Calycin	5	0.536481	0.0977069	AMBP, LCN2, RBP4, FABP3, FABP5	764	34	14696	2.82877	1	0.747508	81.674
UP_KEYWORDS	Cell cycle	6	0.643777	0.0992206	RACK1, ERH, PAFAH1B1, PPP1CB, CDC37, RPS3	772	50	15615	2.4272	1	0.272153	75.3203
UP_KEYWORDS	Acute phase	3	0.321888	0.0996815	IL6, F2, ITIH4	772	11	15615	5.51637	1	0.270984	75.4888
GOTERM_BP_DIRECT	GO:0071230~cellular response to amino acid stimulus	5	0.536481	0.0998378	COL4A1, COL3A1, IPO5, CAPN2, COL5A2	677	30	11368	2.79862	1	0.950161	84.0569
GOTERM_BP_DIRECT	GO:0015991~ATP hydrolysis coupled proton transport	5	0.536481	0.0998378	ATP5B, ATP6AP1, ATP1A1, ATP5A1, ATP1A2	677	30	11368	2.79862	1	0.950161	84.0569
GOTERM_BP_DIRECT	GO:0034976~response to endoplasmic reticulum stress	5	0.536481	0.0998378	HYOU1, ERO1A, PDIA3, EIF2S1, PDIA4	677	30	11368	2.79862	1	0.950161	84.0569
UP_KEYWORDS	Endosome	5	0.536481	0.0999169	HMGB1, LDLR, ANXA1, ITGB1, RAB1A	772	36	15615	2.80926	1	0.269291	75.5745
